# Supplementary material for: Biomagnification and potential health effects of per- and polyfluoroalkyl substances (PFAS) in a terrestrial food web
Source: Sci Rep. 2025 Aug 23;15:31003. doi: 10.1038/s41598-025-16395-6 (PMC12375026; doi:10.1038/s41598-025-16395-6)
Supplement: Supplementary file 2 — Supplementary Material 2 [file 41598_2025_16395_MOESM2_ESM.xlsx]

## Sheet: Read_Me
Supplementary Table 1
Biomagnification and potential health effects of per- and polyfluoroalkyl substances (PFAS) in a terrestrial food web
Frauke Ecke, Bjørnar Ytrehus, Magnus Evander, Birger Hörnfeldt, Alexandra Leijon, Jonas Malmsten, Aleksandra Skrobonja, Lutz Ahrens
Concentrations of 22 PFAS in soil and biota in the contaminated area on the island Frösön and reference sites. See Methods for details on species and locations. Concentrations are depending on the matrix/tissue given in either dry weight or wet weight (see column Unit). Missing values indicate that concentrations were not measured. Concenttrations below limit of quanitification (LOQ) were replace…

## Sheet: Concentrations dwww
Lab_ID	Fros_Ref	Species_Tissue	Unit	PFBA	PFPeA	PFHxA	PFHpA	PFOA	PFNA	PFDA	PFUnDA	PFDoDA	PFTriDA	PFTeDA	PFBS	PFPeS	LPFHxS	BPFHxS	PFHpS	LPFOS	BPFOS	PFNS	PFDS	FOSA	4_2_FTSA	6_2_FTSA	8_2_FTSA
FRO-01	Frösön	Mushroom	ng/g dw	43.3	3.19	5.37	0	2.44	0	2.29	7.62	3.98	1.13	3.31	5.37	0	3.79	0.433	0	4.21	0.464	0	0	0.334	0		5.37
FRO-02	Frösön	Mushroom	ng/g dw	16.9	3.09	0	0	0	0	0	0	0.588	0	0	0	0	0	0	0	0	0	0	0	0.247	0		0.925
FRO-03	Frösön	Mushroom	ng/g dw	47	1.44	0.483	0	0	0	0	0	0.767	0	0	0	0	0	0	0	0	0	0	0	0	0		0
FRO-04	Frösön	Raspberry	ng/g dw	3.66	0.454	0.764	0	0.354	0	0	0	0	0	0	0	0	0	0	0	0	0	0	0	0	0		0
FRO-05	Frösön	Raspberry	ng/g dw	2.29	0.175	0.209	0	0.132	0	0	0	0	0	0	0	0	0	0	0	0	0	0	0	0	0		0
FRO-06	Frösön	Raspberry	ng/g dw	0.901	0.036	0.353	0	0	0	0	0	0	0	0	0	0	0	0	0	0	0	0	0	0	0		0
FRO-07	Frösön	BlueBerry	ng/g dw	3.33	0	0.346	0	0	0	0	0	0	0	0	0	0	0	0	0	0	0	0	0	0	0		0
FRO-08	Frösön	BlueBerry	ng/g dw	5.69	1.27	0.823	0	0.402	0	0	0	0	0	0	0.15	0	0	0	0	0	0	0	0	0	0		0
FRO-09	Frösön	BlueBerry	ng/g dw	6.71	1.45	0.806	0	0.571	0.144	0	0	0	0	0	0.138	0	0	0	0	0	0	0	0	0	0		0
FRO-10	Frösön	Soil	ng/g dw	4.09	2.36	17.1	2.38	8.65	0.85	1.02	1.41	0	0.638	0.153	8.66	15.4	131	7.2	6.92	1474	243	3.25	2.91	2.94	0		0
FRO-11	Frösön	Soil	ng/g dw	1.72	1.52	1.18	0.482	0.827	0.4	1.08	1.15	0.501	0.763	0.313	0	0	0.58	0	0	8.05	0.261	0	0	0.134	0.409		0
FRO-12	Frösön	Soil	ng/g dw	0.707	0.366	0.478	0	0	0	0.256	0.307	0	0.193	0	0	0	0	0	0	10.4	0.22	0	0	0	0		0
FRO-13	Frösön	Soil	ng/g dw	1.23	0	0	0	0	0.151	0	0	0	0.16	0	0	0	0	0	0	0.734	0.063	0	0	0	0		0
FRO-14	Frösön	Soil	ng/g dw	0.662	0	0	0	0	0	0	0.298	0	0.983	0.233	0	0	0	0	0	0.457	0.063	0	0	0	0.431		0
FRO-15	Frösön	Soil	ng/g dw	0.622	0	0	0	0	0.148	0.411	0.289	0	0.304	0.121	0	0	0.511	0	0.055	16.1	0.754	0	0	0	0		0
FRO-16	Frösön	Soil	ng/g dw	2.05	0.747	0.726	0.373	0	0.197	0.502	0.802	0	0.299	0.133	0	0	1.55	0.24	0.128	51.4	0.74	0.803	1.2	0.918	0		0
FRO-17	Frösön	Soil	ng/g dw	1.03	0.461	0.431	0	0	0.213	0.359	0.384	0	0.198	0	0	0	0	0	0	2.59	0.083	0	0	0	0		0
FRO-18	Frösön	Soil	ng/g dw	1.73	0.816	0.477	0.397	0.503	0.28	0.342	0.635	0	0.422	0.198	0	0	0	0	0	1.49	0.086	0	0	0	0.391		0
FRO-19	Frösön	LingonBerry	ng/g dw	0.892	0	2.53	0	0.176	0	0	0	0	0	0	0.429	0.151	0	0	0	0	0	0	0	0	0		0
FRO-20	Frösön	LingonBerry	ng/g dw	0.184	0	0	0	0.143	0	0	0	0	0	0	0.429	0	0	0	0	0	0	0	0	0	0		0
FRO-21	Frösön	LingonBerry	ng/g dw	0	0	0	0	0.118	0	0	0	0	0	0	0.429	0	0	0	0	0	0	0	0	0	0		0
FRO-22	Frösön	Soil	ng/g dw	0.605	7.31	0.492	0	0.459	0.275	0.499	0.692	0	0.399	0.246	0	0	1.01	0	0.045	14.5	0.347	0	0	0.177	0.341		0
REF-01	Reference	Mushroom_Ref	ng/g dw	15.5	1.36	1.1	0	0	0	0	0	0.441	0.146	0.356	0	0	0	0.247	0	0.347	0	0	0	0	0		0
REF-02	Reference	Mushroom_Ref	ng/g dw	20.9	1.57	1.61	0	0	0	0.507	0	0	0	0	0	0	0	0	0	0.463	0	0	0	0	0		0
REF-03	Reference	Mushroom_Ref	ng/g dw	96.5	1.82	0	0	0	0	0	0	0	0	0	0	0	0	0	0	0.383	0	0	0	0	0		0.12
REF-04	Reference	Raspberry_Ref	ng/g dw	0.39	0	0	0	0	0	0	0	0	0	0	0	0	0	0	0	0	0	0	0	0	0		0
REF-05	Reference	Raspberry_Ref	ng/g dw	0.376	0.348	0.573	0	0.233	0	0	0	0	0	0	0	0	0	0	0	0	0	0	0	0	0		0
REF-06	Reference	Raspberry_Ref	ng/g dw	2.17	0	0.401	0	0.127	0	0	0	0	0	0	0	0	0	0	0	0	0	0	0	0	0		0
REF-07	Reference	BlueBerry_Ref	ng/g dw	2.16	0.647	0.652	0	0.374	0	0	0	0	0	0	0	0	0	0	0	0	0	0	0	0	0		0
REF-08	Reference	BlueBerry_Ref	ng/g dw	8.97	0.662	0.301	0	0.359	0	0	0	0	0	0	0.134	0	0	0	0	0	0	0	0	0	0		0
REF-09	Reference	BlueBerry_Ref	ng/g dw	3.77	1.27	0.848	0	0.292	0	0	0	0	0	0	0.145	0	0	0	0	0	0	0	0	0	0		0
REF-10	Reference	Soil_Ref	ng/g dw	0.965	0.498	0.521	0	0.581	0.553	0.776	1.3	0.422	0.379	0.175	0	0	0	0	0	0.624	0.111	0	0	0.142	0		0
REF-11	Reference	Soil_Ref	ng/g dw	7.95	1.24	0.888	0.447	0.567	0.49	0.787	1.71	0.551	0.902	0.278	0	0	0	0	0	1.21	0.079	0	0	0	0		0
REF-12	Reference	Soil_Ref	ng/g dw	2.28	1.16	0.769	0.468	0	0.381	0.618	1.04	0.437	0.692	0.289	0	0	0	0	0	0.971	0.064	0	0	0	0.321		0
REF-13	Reference	Soil_Ref	ng/g dw	0.592	0	0	0	0.465	0.371	0.52	1.13	1.39	4.77	1.21	0	0	1.06	0	0.026	1.49	0.118	0	0	0.182	2.79		2.24
REF-14	Reference	Soil_Ref	ng/g dw	1.52	1.57	0.624	0.395	0	0.571	0.747	0.965	0	0.388	0.149	0	0	0	0	0	1.38	0.093	0	0	0.222	0		0
REF-15	Reference	Soil_Ref	ng/g dw	1.05	0.373	0	0	0.441	0	0	0.225	0	0.219	0	0	0	0	0	0	0	0.037	0	0	0	0		0
REF-16	Reference	Soil_Ref	ng/g dw	1.31	17.4	0.662	0	0.447	0.152	0.378	0.821	0	0.324	0.103	0	0	0	0	0	0.365	0.042	0	0	0	0		0
REF-17	Reference	Soil_Ref	ng/g dw	1.96	0.33	0.544	0.419	0.591	0.375	0.586	1.01	0	0.559	0.286	0	0	0	0	0	0.779	0.063	0	0	0.148	0.278		0
REF-18	Reference	Soil_Ref	ng/g dw	3.8	0	0.568	0.409	0.502	0.431	0.371	0.721	0	0.363	0.168	0	0	0	0	0	0.778	0.075	0	0	0	0		0
REF-19	Reference	LingonBerry_Ref	ng/g dw	0.172	0	0.315	0	0.227	0	0	0	0	0	0	0.429	0	0	0	0	0	0	0	0	0	0		0
REF-20	Reference	LingonBerry_Ref	ng/g dw	0.747	0	0.316	0	0.164	0	0	0	0	0	0	0.429	0	0	0	0	0	0	0	0	0	0		0
REF-21	Reference	LingonBerry_Ref	ng/g dw	0.607	0	0.465	0	0.227	0	0	0	0	0	0	0.429	0	0	0	0	0	0	0	0	0	0		0
REF-22	Reference	Soil_Ref	ng/g dw	0.64	0.321	0	0	0	0.13	0.289	0.564	0	0.268	0.176	0	0	0	0	0	0.422	0.037	0	0	0	0		0
REF-23	Reference	Soil_Ref	ng/g dw	3.04	0.675	0	0	0.558	0	0	0.699	0	0.431	0.246	0	0	0	0	0	0.378	0.05	0	0	0	0.352		0
Ungulate_1	Frösön	Roe_deer_Liver	ng/g ww	4.3	1.73	0	0	0	0.744	0	0	0	0	0	0	0	1.16	0	0	5.68	0.594	0	0	0			0
Ungulate_1	Frösön	Roe_deer_Lung	ng/g ww	0	0.804	0	0	0	0	0	0	0	0	0	0	0	0	0	0	0	0	0	0	0			0
Ungulate_1	Frösön	Roe_deer_Muscle	ng/g ww	4.09	0.991	0	0	0	0	0	0	0	0	0	0	0	0	0	0	0	0	0	0	0			0
Ungulate_10	Frösön	Roe_deer_Liver	ng/g ww	4.25	1.22	0	0	0	0.622	0	0	0	0	0	0	0.711	54.9	0	1.99	76.6	20.4	0	0	0			0
Ungulate_10	Frösön	Roe_deer_Lung	ng/g ww	2	0.722	0	0	0	0	0	0	0	0	0	0	0	2.16	0	0	8.17	0.759	0	0	0			0
Ungulate_10	Frösön	Roe_deer_Muscle	ng/g ww	3.56	0.863	0	0	0	0	0	0	0	0	0	0	0	0.638	0	0	0	0.27	0	0	0			0
Ungulate_11	Frösön	Roe_deer_Liver	ng/g ww	1.89	1.28	0	0	0	0	0	0	0	0	0	0	0	0	0	0	1.87	0.864	0	0	0			0
Ungulate_11	Frösön	Roe_deer_Lung	ng/g ww	0	0.793	0	0	0	0	0	0	0	0	0	0	0	0	0	0	0	0	0	0	0			0
Ungulate_11	Frösön	Roe_deer_Muscle	ng/g ww	3.16	0.716	0	0	0	0	0	0	0	0	0	0	0	0	0	0	0	0	0	0	0			0
Ungulate_12	Frösön	Roe_deer_Liver	ng/g ww	4.51	1.32	0	0	0	0	0	0	0	0	0	0	0	0.425	0	0.24	30.8	6.04	0	0	0			0
Ungulate_12	Frösön	Roe_deer_Lung	ng/g ww	0	0.667	0	0	0	0	0	0	0	0	0	0	0	0	0	0	6.61	0.977	0	0	0			0
Ungulate_12	Frösön	Roe_deer_Muscle	ng/g ww	2.53	0.729	0	0	0	0	0	0	0	0	0	0	0	0	0	0	0	0.327	0	0	0			0
Ungulate_13	Frösön	Roe_deer_Liver	ng/g ww	2.52	1.12	0	0	0	0.408	0	0	0	0	0	0	0	0.905	0	0	7.57	1.78	0	0	0			0
Ungulate_13	Frösön	Roe_deer_Lung	ng/g ww	0	0.548	0	0	0	0	0	0	0	0	0	0	0	0	0	0	0	0.208	0	0	0			0
Ungulate_13	Frösön	Roe_deer_Muscle	ng/g ww	3.39	0.749	0	0	0	0	0	0	0	0	0	0	0	0	0	0	0	0	0	0	0			0
Ungulate_14	Frösön	Roe_deer_Liver	ng/g ww	2.86	1.27	0	0	0	0	0	0	0	0	0	0	0	0	0	0	3.21	0.626	0	0	0			0
Ungulate_14	Frösön	Roe_deer_Lung	ng/g ww	0	0.691	0	0	0	0	0	0	0	0	0	0	0	0	0	0	0	0	0	0	0			0
Ungulate_14	Frösön	Roe_deer_Muscle	ng/g ww	3.56	0.939	0	0	0	0	0	0	0	0	0	0	0	0	0	0	0	0	0	0	0			0
Ungulate_15	Frösön	Moose_Liver	ng/g ww	3.26	1.39	0	0	1.21	0	0	0.204	0	0	0	0	0	0.449	0	0	24	2.08	0	0	0			0
Ungulate_15	Frösön	Moose_Lung	ng/g ww
Ungulate_15	Frösön	Moose_Muscle	ng/g ww	3.5	0.703	0	0	0	0	0	0	0	0	0	0	0	0	0	0	0	0	0	0	0			0
Ungulate_16	Frösön	Moose_Liver	ng/g ww	4.48	1.25	0	0	0	0	0	0.208	0	0	0	0	0	0.285	0	0	13.2	1.2	0	0	0			0
Ungulate_16	Frösön	Moose_Lung	ng/g ww	0	0.863	0	0	0	0	0	0	0	0	0	0	0	0.275	0	0	0	0.267	0	0	0			0
Ungulate_16	Frösön	Moose_Muscle	ng/g ww	0	1.01	0	0	0	0	0	0	0	0	0	0	0	0	0	0	0	0	0	0	0			0
Ungulate_17	Frösön	Moose_Liver	ng/g ww	2.99	1.45	0	0	0	0	0	0.193	0	0	0	0	0	0.375	0	0	27.5	4.18	0	0	0			0
Ungulate_17	Frösön	Moose_Lung	ng/g ww	0	0.964	0	0	0	0	0	0	0	0	0	0	0	0.323	0	0	1.9	0.635	0	0	0			0
Ungulate_17	Frösön	Moose_Muscle	ng/g ww	0	0.995	0	0	0	0	0	0	0	0	0	0	0	0	0	0	0	0	0	0	0			0
Ungulate_18	Frösön	Moose_Liver	ng/g ww	3.41	1.51	0	0	0	0	0	0	0	0	0	0	0	0.473	0	0	24.5	3.81	0	0	0			0
Ungulate_18	Frösön	Moose_Lung	ng/g ww	0	0.692	0	0	0	0	0	0	0	0	0	0	0	0.43	0	0	1.82	0.682	0	0	0			0
Ungulate_18	Frösön	Moose_Muscle	ng/g ww	3.64	0.904	0	0	0	0	0	0	0	0	0	0	0	0	0	0	0	0	0	0	0			0
Ungulate_2	Frösön	Roe_deer_Liver	ng/g ww	3.06	1.37	0	0	0	0.532	0	0	0	0	0	0	0	0.795	0	0	10.4	1.99	0	0	0			0
Ungulate_2	Frösön	Roe_deer_Lung	ng/g ww	0	0.773	0	0	0	0	0	0	0	0	0	0	0	0.232	0	0	0	0	0	0	0			0
Ungulate_2	Frösön	Roe_deer_Muscle	ng/g ww	4.17	1.35	0	0	0	0	0	0	0	0	0	0	0	0	0	0	0	0	0	0	0			0
Ungulate_3	Frösön	Moose_Liver	ng/g ww	7.11	1.57	0	0	0	0.439	0	0.213	0	0	0	0	0.241	0.603	0	0	25.9	2.51	0	0	0			0
Ungulate_3	Frösön	Moose_Lung	ng/g ww	1.94	0.754	0	0	0	0	0	0	0	0	0	0	0	0.257	0	0	0	0.372	0	0	0			0
Ungulate_3	Frösön	Moose_Muscle	ng/g ww	3.7	0.867	0	0	0	0	0	0	0	0	0	0	0	0	0	0	0	0.289	0	0	0			0
Ungulate_4	Frösön	Moose_Liver	ng/g ww	4.67	1.96	0	0	0	0	0	0.204	0	0	0	0	0	0.585	0	0	14.9	1.31	0	0	0			0
Ungulate_4	Frösön	Moose_Lung	ng/g ww	0	0.956	0	0	0	0	0	0	0	0	0	0	0	0	0	0	0	0.318	0	0	0			0
Ungulate_4	Frösön	Moose_Muscle	ng/g ww	4.68	1.28	0	0	0	0	0	0	0	0	0	0	0	0	0	0	0	0	0	0	0			0
Ungulate_5	Frösön	Moose_Liver	ng/g ww	4.61	1.41	0	0	0	0	0	0.189	0	0	0	0	0	1.04	0	0	30.6	2.35	0	0	0			0
Ungulate_5	Frösön	Moose_Lung	ng/g ww	0	0.854	0	0	0	0	0	0	0	0	0	0	0	0.511	0	0	2.76	0.365	0	0	0			0
Ungulate_5	Frösön	Moose_Muscle	ng/g ww	3.27	0.93	0	0	0	0	0	0	0	0	0	0	0	0	0	0	0	0	0	0	0			0
Ungulate_6	Frösön	Roe_deer_Liver	ng/g ww	2.76	1.2	0	0	1.78	0.875	0	0.223	0	0	0	0	1.22	41.7	0	4.03	338	91.6	0	0	0			0
Ungulate_6	Frösön	Roe_deer_Lung	ng/g ww	0	0.658	0	0	0	0	0	0	0	0	0	0	0	2.94	0	0	31.4	2.54	0	0	0			0
Ungulate_6	Frösön	Roe_deer_Muscle	ng/g ww	2.97	0.722	0	0	0	0	0	0	0	0	0	0	0	0.3	0	0	4.07	0.286	0	0	0			0
Ungulate_7	Frösön	Roe_deer_Liver	ng/g ww	2.99	1.37	0	0	0	0.462	0	0	0	0	0	0	0	1.81	0	0.26	25.4	5.81	0	0	0			0
Ungulate_7	Frösön	Roe_deer_Lung	ng/g ww	0	0.701	0	0	0	0	0	0	0	0	0	2.53	0	0.518	0	0	5.9	0.673	0	0	0			0
Ungulate_7	Frösön	Roe_deer_Muscle	ng/g ww	3.55	0.995	0	0	0	0	0	0	0	0	0	0	0	0	0	0	0	0.24	0	0	0			0
Ungulate_8	Frösön	Moose_Liver	ng/g ww	2.61	2.29	0	0	0	0	0	0	0	0	0	0	0.293	0.451	0	0	27.2	2.77	0	0	0			0
Ungulate_8	Frösön	Moose_Lung	ng/g ww	0	0.55	0	0	0	0	0	0	0	0	0	0	0	0.237	0	0	2.8	0.563	0	0	0			0
Ungulate_8	Frösön	Moose_Muscle	ng/g ww
Ungulate_9	Frösön	Roe_deer_Liver	ng/g ww	2.56	1.05	0	0	1.06	0.46	0	0	0	0	0	0	0	4.33	0	0.25	38.6	5.3	0	0	0			0
Ungulate_9	Frösön	Roe_deer_Lung	ng/g ww	0	0.587	0	0	0	0	0	0	0	0	0	0	0	0.473	0	0	3.83	0.395	0	0	0			0
Ungulate_9	Frösön	Roe_deer_Muscle	ng/g ww
VolePool_1	Frösön	BankVole_Heart	ng/g ww	5.88	0.808	0	0.216	1.19	1.17	1.37	0	0.465	0	0	0.154	2.75	181	0	5.26	533	47		6.68	9.15		0	3.22
VolePool_1	Frösön	BankVole_Kidney	ng/g ww	5.78	1.87	0.662	0	1.77	2.61	2.65	2.9	1.02	1.02	0.22	0.384	2.52	134	0	20.2	1361	312		41.3	4.99		0	18.9
VolePool_1	Frösön	BankVole_Liver	ng/g ww	6.71	1.69	0	0	2.16	7.26	10.9	12	6.88	7.94	0.793	0.579	4.24	253	32.7	27.5	4430			440	22.8		0	67.7
VolePool_1	Frösön	BankVole_Muscle	ng/g ww	2.17131	0	0	0	0	0	0	0	0.219	0	0	0.154	0.441	42	2.81	1.14	206	11.9		3.06	1.08		0	1.04
VolePool_1	Frösön	BankVole_Spleen	ng/g ww	1.94	0	2.52	0	2.1	0	1.46	2.44	1.23	0.694	0.425	0.796	0.1	57.8	0	3.93	756	74.4		26.5	4.27		0	4.13
VolePool_10	Frösön	BankVole_Heart	ng/g ww	0	0	0	0	0	0	0	0	0.147	0	0	0.154	0.1	8.5	0	2.53	96.4	24.1		1.94	0.748		0	0
VolePool_10	Frösön	BankVole_Kidney	ng/g ww	1.28	0	0	0	0	0	0	0	0.477	0.582	0	0.154	0.1	40.5	0	15.4	1622	464		32.9	0.639		0	6.59
VolePool_10	Frösön	BankVole_Liver	ng/g ww	0.321	0.877	0	0	0	0	1.16	2.7	3.47	6.9	0.63	0.154	0.1	26.4	0	8.15	2903			151	1.56		0	8.97
VolePool_10	Frösön	BankVole_Muscle	ng/g ww	0	0	0	0	0	0	0	0	0	0	0	0.154	0.1	6.93	0	0	103	8.28		0.908	0.171		0	0
VolePool_10	Frösön	BankVole_Spleen	ng/g ww	0	1.68	0.723	0.146	0	0	0	0	0.219	0.203	0	0.154	0.1	7.11	0	0	197	31.8		6.69	4.32		0	0
VolePool_11	Frösön	BankVole_Heart	ng/g ww	0	0	0	0	0	0	0	0	0.305	0	0	0.154	0.1	49.6	0	1.55	76.8	20		2.76	13.4		0	1.16
VolePool_11	Frösön	BankVole_Kidney	ng/g ww	0.714	0	0	0.108	1.33	1.65	0	0	0.488	0.256	0	0.154	0.1	274	0	21	725	192		23.6	5.38		0	63.9
VolePool_11	Frösön	BankVole_Liver	ng/g ww	0.184	15.8	0	0	0.836	1.43	1.61	2.6	1.91	1.2	0.27	0.154	0.1	76.4	2.92	5.56	1270			107	6.89		0	62.7
VolePool_11	Frösön	BankVole_Muscle	ng/g ww	0	0	0	0	0	0	0	0	0	0	0	0.154	0.1	20.1	0	0	25.6	1.93		0.741	0.773		0	0
VolePool_11	Frösön	BankVole_Spleen	ng/g ww	0	1.27	0	0	0	0	0	0	0.149	0	0	0.154	0.1	19.4	0	0	58.1	10		4.61	39		0	1.33
VolePool_12	Frösön	BankVole_Heart	ng/g ww	1.59	1.42	0.79	0	0.937	0	0	0	0.326	0	0	0.335	0.1	4.6	0	0	56.8	19.9		0.666	0.405		0	0
VolePool_12	Frösön	BankVole_Kidney	ng/g ww	5.53	0.233	0	0	1.01	0	0	0	0.25	0	0	0.377	0.1	20.1	0	5.69	574	165		3.55	0.391		0.846	1.6
VolePool_12	Frösön	BankVole_Liver	ng/g ww	3.09	10.3	0	0	1.36	0	0	1.06	0.67	0.536	0	0.154	0.1	13.2	0	2.55	1222			29.9	0.628		0.686	2.06
VolePool_12	Frösön	BankVole_Muscle	ng/g ww	0.978	0.243	0	0	0	0	0	0	0	0	0	0.154	0.1	2.02	0	0	36.3	4.36		0.225	0		0	0
VolePool_12	Frösön	BankVole_Spleen	ng/g ww	1.51	2.66	0	0.121	0	0	0	0	0	0	0	0.154	0.1	3.1	0	0	72.5	15.7		1.37	1.75		0	0
VolePool_2	Frösön	BankVole_Heart	ng/g ww	5.86	0.188	0	0.277	0	0	0	0	0	0	0	0.154	0.1	47.1	0	1.46	235	25.5		1.65	0.266		0	0
VolePool_2	Frösön	BankVole_Kidney	ng/g ww	3.58	0	0	0	0	0	0	0	0.15	0	0	0.154	0.1	27.3	0	4.83	373	87.4		5.04	0.17		0	0
VolePool_2	Frösön	BankVole_Liver	ng/g ww	5.59	3.35	0	0	0	2.36	2.54	2.23	0.835	1.76	0.168	0.154	0.219	71.4	0	6.87	3086			182	0.428		0	6.89
VolePool_2	Frösön	BankVole_Muscle	ng/g ww	2.45	0	0	0	0	0	0	0	0	0	0	0.154	0.1	12.1	0	0	101	6.75		0.947	0		0	0
VolePool_2	Frösön	BankVole_Spleen	ng/g ww	2.6	0	0	0.299	1.87	0	0	0	0.407	0	0	0.679	0.1	32.6	0	0	335	56.2		7.36	0.369		0	0
VolePool_3	Frösön	BankVole_Heart	ng/g ww	6.75	1.4	0.773	0.623	0.885	0	0	0	0	0	0	0.441	0.617	34.9	1.62	2	200	19.9		1.95	0.373		0	0
VolePool_3	Frösön	BankVole_Kidney	ng/g ww	3.06	0.364	0	0	0.949	0	0	0	0.616	0	0	0.495	0.367	31.1	1.15	3.68	380	65.9		8.35	0.429		0	1.71
VolePool_3	Frösön	BankVole_Liver	ng/g ww	2.72	0.825	0	0.146	1.41	3.17	4.18	4.74	2.51	3.24	0.442	0.886	1.75	63.9	4.89	5.98	3073			217	1.39		0	7.9
VolePool_3	Frösön	BankVole_Muscle	ng/g ww	1.04	0	0	0	0	0	0	0	0	0	0	0.154	0.1	10.4	0	0	78.4	4.59		0.778	0.113		0	0
VolePool_3	Frösön	BankVole_Spleen	ng/g ww	1.51	0	1.57	0	1.25	0	0	0	0.765	0	0	0.67	0.1	18.9	0	1.63	265	43.7		6.78	0		0	0
VolePool_4	Frösön	BankVole_Heart	ng/g ww	3.07	0.681	0.788	0.596	0.926	0	0	0	0	0	0	0.154	0.1	1.29	0	0	28.1	2.34		0.279	0.136		0	0
VolePool_4	Frösön	BankVole_Kidney	ng/g ww	0.768	0	0	0.157	0	0	0	0	0.437	0.281	0	0.154	0.1	5.08	0	2.84	242	47.2		2.58	0.11		0	2.59
VolePool_4	Frösön	BankVole_Liver	ng/g ww	0.195	6.56	0	0	0	0	1.24	2.07	1.16	0.558	0.281	0.154	0.1	5.49	0	1.04	469			11.6	0.228		0	1.09
VolePool_4	Frösön	BankVole_Muscle	ng/g ww	0	0	0	0.101	0	0	0	0	0	0	0	0.154	0.1	0.767	0	0	15.6	0.845		67	0		0	0
VolePool_4	Frösön	BankVole_Spleen	ng/g ww	0	2.02	0	0.226	0	0	0	0	0.171	0	0	0.154	0.1	0.745	0	0	28.2	4.26		0.904	0.631		0	0
VolePool_5	Frösön	BankVole_Heart	ng/g ww	0.627	0	0	0	0	0	1.03	0	0.53	0	0	0.154	0.206	113	0	5.03	1206	130		15.1	3.68		0	4.87
VolePool_5	Frösön	BankVole_Kidney	ng/g ww	1.97	0	1.22	0.349	1.54	7.45	4.82	3.02	1.65	1.84	0.23	0.586	1.99	440	0	59.2	5983	3200		156	2.92		0.79	128
VolePool_5	Frösön	BankVole_Liver	ng/g ww	0.914	4.5	0.621	0	1.06	10.4	13.6	13	9.11	7.02	0.842	0.382	0.803	252	0	21.2	10749			1202	8.37		0.556	124
VolePool_5	Frösön	BankVole_Muscle	ng/g ww	0.549	0	0	0.15	0.907	0	0	0	0.292	0	0	0.339	0.1	61.9	0	1.51	799	53.3		7.78	0.69		0	4.39
VolePool_5	Frösön	BankVole_Spleen	ng/g ww	0.568	2.74	0	0.103	0	0	1.18	0	0.854	0.709	0.159	0.154	0.1	42.4	0	4.3	1162	242		54.2	11.2		0	6.34
VolePool_6	Frösön	BankVole_Heart	ng/g ww	2.48	0.398	0	0	0.888	0	0	0	0.662	0.227	0.194	0.362	2.32	79.1	2.73	2.88	176	43.6		4.57	1.67		0	0
VolePool_6	Frösön	BankVole_Kidney	ng/g ww	3.08	0	0	0.159	0.785	0	0	0	0.288	0.214	0	0.154	2.49	62.2	3.81	8.14	382	101		9.6	0.476		0	0
VolePool_6	Frösön	BankVole_Liver	ng/g ww	2.68	2.92	0	0.105	1.31	3.11	3.62	6.29	3.38	4.06	0.581	0.823	3.81	117	8.41	10	2736			183	1.69		0	9.39
VolePool_6	Frösön	BankVole_Muscle	ng/g ww	1.6	0	0	0	0	0	0	0	0	0	0	0.154	0.263	26.4	0.772	0	106	12.1		1.54	0.18		0	0
VolePool_6	Frösön	BankVole_Spleen	ng/g ww	0.965	0.275	0	0	0.884	0	0	0	0.312	0	0	0.319	0.398	28.5	0	0	171	28.3		6.28	0.965		0	0
VolePool_7	Frösön	BankVole_Heart	ng/g ww	0.688	0.204	0.596	0	0	0	0	0	0.384	0	0	0.652	0.1	4.52	0	0	91.7	15		2	0.79		0	1.03
VolePool_7	Frösön	BankVole_Kidney	ng/g ww	1.01	0	0.715	0	0.917	1.05	0	0	0.305	0	0	0.154	0.1	5.07	0	2.16	283	45.5		5.84	0.21		0	4.19
VolePool_7	Frösön	BankVole_Liver	ng/g ww	0.559	1.61	0	0	1.09	2.49	4.8	3.88	1.88	1.42	0.309	0.154	0.1	7.18	0	1.94	1371			77.9	0.357		0	8.21
VolePool_7	Frösön	BankVole_Muscle	ng/g ww	0.286	0	0	0	0	0	0	0	0	0	0	0.154	0.1	1.29	0	0	34.6	1.71		0.36	0		0	0
VolePool_7	Frösön	BankVole_Spleen	ng/g ww	0.318	11.3	0	0.147	0	0	0	0	0.114	0	0	0.159	0.1	1.2	0	0	76.2	8.2		3.17	0.881		0	0
VolePool_8	Frösön	BankVole_Heart	ng/g ww	6.09	0	0.105	0	0	0	0	0	0.294	0	0	0.154	1.14	77	1.47	12.8	552	204		5.6	2.45		0	0
VolePool_8	Frösön	BankVole_Kidney	ng/g ww	22.6	0.86	1.17	0	1.75	2.73	0	1.06	0.594	0.472	0	0.705	1.29	135	0	25	3659	1350		42.7	1.39		0.762	4.11
VolePool_8	Frösön	BankVole_Liver	ng/g ww	13.7	1.21	0.748	0.2	1.35	7.54	6.69	4.95	3.53	7.91	0.438	0.848	1.91	173	5.1	34	11380			621	3.92		0	21.4
VolePool_8	Frösön	BankVole_Muscle	ng/g ww	6.51	0	0	0	6.17	0	0	0	0	0	0	0.353	0.245	34	1.26	1.67	473	38.4		3.05	0.438		0	0
VolePool_8	Frösön	BankVole_Spleen	ng/g ww	10.3	0	1.54	0	2.13	0	1.94	1.47	0.643	0.264	0.181	1.74	0.1	73.5	1.25	4.31	1990	309		27.1	4.61		0.883	0
VolePool_9	Frösön	BankVole_Heart	ng/g ww	4.99	0.69	1.27	0.319	1.09	0	0	0	0.432	0	0	0.51	0.374	70.2	1.05	4.81	596	211		5.24	0.737		0.594	1.22
VolePool_9	Frösön	BankVole_Kidney	ng/g ww	11.7	1.16	0.913	0	1.22	1.78	1.08	0	0.327	0.219	0	0.497	1.28	112	0	20.6	2311	1205		24.7	0.71		0	10.9
VolePool_9	Frösön	BankVole_Liver	ng/g ww	8.23	11	0	0.153	0.765	3.62	4.09	2.97	1.8	3.4	0.262	0.598	1.51	149	0	28.6	8957			397	1.93		0	20.3
VolePool_9	Frösön	BankVole_Muscle	ng/g ww	2.56	0	0	0	0	0	0	0	0	0	0	0.154	0.1	24.3	0	1.26	316	40.7		1.52	0.189		0	0
VolePool_9	Frösön	BankVole_Spleen	ng/g ww	3.73	3.02	0	0.136	0	0	0	0	0.313	0.228	0	0.154	0.1	32.7	0	2.85	628	223		10.5	5.94		0	0
Owl	Frösön	Owl_Blood	ng/g ww	0.368686	0.14332	0	0.458551	3.07636	0	0	1.10425	0.488569	0.479855	0.449988	0.207028	2.29328	1391.36	0	262.521	4550.57	538.069	50.5266	30.497	6.09274	0	0	1.7511
