# Supplementary material for: Biomagnification and potential health effects of per- and polyfluoroalkyl substances (PFAS) in a terrestrial food web
Source: Sci Rep. 2025 Aug 23;15:31003. doi: 10.1038/s41598-025-16395-6 (PMC12375026; doi:10.1038/s41598-025-16395-6)
Supplement: Supplementary file 3 — Supplementary Material 3 [file 41598_2025_16395_MOESM3_ESM.xlsx]

## Sheet: Read_Me
Supplementary Table 4
Biomagnification and potential health effects of per- and polyfluoroalkyl substances (PFAS) in a terrestrial food web
Frauke Ecke, Bjørnar Ytrehus, Magnus Evander, Birger Hörnfeldt, Alexandra Leijon, Jonas Malmsten, Aleksandra Skrobonja, Lutz Ahrens
Biomagnification factors (BMFs) from soil to biota and from lower to higher trophic level. All BMFs from soil up to vole tissue are calculated using the same unit (here dry weight) - Spreadsheet "BMFs_All_dw". BMFs from voles to the owl are calculated based on wet weight - Spreadsheet "BFM_Vole_Owl".

## Sheet: BMFs_All_dw
PFAS	Species & Tissue	Source of BMF	BMF
PFBA	Mushroom_Ref	Soil	19.4089
PFPeA	Mushroom_Ref	Soil	0.739028
PFHxA	Mushroom_Ref	Soil	2.17147
PFHpA	Mushroom_Ref	Soil	0
PFOA	Mushroom_Ref	Soil	0
PFNA	Mushroom_Ref	Soil	0
PFDA	Mushroom_Ref	Soil	0.366522
PFUnDA	Mushroom_Ref	Soil	0
PFDoDA	Mushroom_Ref	Soil	0.5775
PFTriDA	Mushroom_Ref	Soil	0.0575937
PFTeDA	Mushroom_Ref	Soil	0.42381
PFBS	Mushroom_Ref	Soil
PFPeS	Mushroom_Ref	Soil
LPFHxS	Mushroom_Ref	Soil	0
BPFHxS	Mushroom_Ref	Soil
PFHpS	Mushroom_Ref	Soil	0
LPFOS	Mushroom_Ref	Soil	0.52094
BPFOS	Mushroom_Ref	Soil	0
PFDS	Mushroom_Ref	Soil
FOSA	Mushroom_Ref	Soil	0
6:2-FTSA	Mushroom_Ref	Soil
8:2-FTSA	Mushroom_Ref	Soil	0.196429
PFNS	Mushroom_Ref	Soil
4:2-FTSA	Mushroom_Ref	Soil	0
PFBA	Mushroom	Soil	24.7358
PFPeA	Mushroom	Soil	1.89494
PFHxA	Mushroom	Soil	0.934208
PFHpA	Mushroom	Soil	0
PFOA	Mushroom	Soil	0.77913
PFNA	Mushroom	Soil	0
PFDA	Mushroom	Soil	1.70806
PFUnDA	Mushroom	Soil	4.25675
PFDoDA	Mushroom	Soil	35.4957
PFTriDA	Mushroom	Soil	0.864113
PFTeDA	Mushroom	Soil	7.89788
PFBS	Mushroom	Soil	2.06697
PFPeS	Mushroom	Soil	0
LPFHxS	Mushroom	Soil	0.0938228
BPFHxS	Mushroom	Soil	0.193996
PFHpS	Mushroom	Soil	0
LPFOS	Mushroom	Soil	0.00888343
BPFOS	Mushroom	Soil	0.00629707
PFDS	Mushroom	Soil	0
FOSA	Mushroom	Soil	0.46454
6:2-FTSA	Mushroom	Soil
8:2-FTSA	Mushroom	Soil
PFNS	Mushroom	Soil	0
4:2-FTSA	Mushroom	Soil	0
PFBA	Raspberry_Ref	Soil	0.428778
PFPeA	Raspberry_Ref	Soil	0.0541435
PFHxA	Raspberry_Ref	Soil	0.780449
PFHpA	Raspberry_Ref	Soil	0
PFOA	Raspberry_Ref	Soil	0.317919
PFNA	Raspberry_Ref	Soil	0
PFDA	Raspberry_Ref	Soil	0
PFUnDA	Raspberry_Ref	Soil	0
PFDoDA	Raspberry_Ref	Soil	0
PFTriDA	Raspberry_Ref	Soil	0
PFTeDA	Raspberry_Ref	Soil	0
PFBS	Raspberry_Ref	Soil
PFPeS	Raspberry_Ref	Soil
LPFHxS	Raspberry_Ref	Soil	0
BPFHxS	Raspberry_Ref	Soil
PFHpS	Raspberry_Ref	Soil	0
LPFOS	Raspberry_Ref	Soil	0
BPFOS	Raspberry_Ref	Soil	0
PFDS	Raspberry_Ref	Soil
FOSA	Raspberry_Ref	Soil	0
6:2-FTSA	Raspberry_Ref	Soil
8:2-FTSA	Raspberry_Ref	Soil	0
PFNS	Raspberry_Ref	Soil
4:2-FTSA	Raspberry_Ref	Soil	0
PFBA	Raspberry	Soil	1.58083
PFPeA	Raspberry	Soil	0.16323
PFHxA	Raspberry	Soil	0.211645
PFHpA	Raspberry	Soil	0
PFOA	Raspberry	Soil	0.155187
PFNA	Raspberry	Soil	0
PFDA	Raspberry	Soil	0
PFUnDA	Raspberry	Soil	0
PFDoDA	Raspberry	Soil	0
PFTriDA	Raspberry	Soil	0
PFTeDA	Raspberry	Soil	0
PFBS	Raspberry	Soil	0
PFPeS	Raspberry	Soil	0
LPFHxS	Raspberry	Soil	0
BPFHxS	Raspberry	Soil	0
PFHpS	Raspberry	Soil	0
LPFOS	Raspberry	Soil	0
BPFOS	Raspberry	Soil	0
PFDS	Raspberry	Soil	0
FOSA	Raspberry	Soil	0
6:2-FTSA	Raspberry	Soil
8:2-FTSA	Raspberry	Soil
PFNS	Raspberry	Soil	0
4:2-FTSA	Raspberry	Soil	0
PFBA	BlueBerry_Ref	Soil	2.17602
PFPeA	BlueBerry_Ref	Soil	0.401253
PFHxA	BlueBerry_Ref	Soil	1.44311
PFHpA	BlueBerry_Ref	Soil	0
PFOA	BlueBerry_Ref	Soil	0.905186
PFNA	BlueBerry_Ref	Soil	0
PFDA	BlueBerry_Ref	Soil	0
PFUnDA	BlueBerry_Ref	Soil	0
PFDoDA	BlueBerry_Ref	Soil	0
PFTriDA	BlueBerry_Ref	Soil	0
PFTeDA	BlueBerry_Ref	Soil	0
PFBS	BlueBerry_Ref	Soil
PFPeS	BlueBerry_Ref	Soil
LPFHxS	BlueBerry_Ref	Soil	0
BPFHxS	BlueBerry_Ref	Soil
PFHpS	BlueBerry_Ref	Soil	0
LPFOS	BlueBerry_Ref	Soil	0
BPFOS	BlueBerry_Ref	Soil	0
PFDS	BlueBerry_Ref	Soil
FOSA	BlueBerry_Ref	Soil	0
6:2-FTSA	BlueBerry_Ref	Soil
8:2-FTSA	BlueBerry_Ref	Soil	0
PFNS	BlueBerry_Ref	Soil
4:2-FTSA	BlueBerry_Ref	Soil	0
PFBA	BlueBerry	Soil	3.62961
PFPeA	BlueBerry	Soil	0.667649
PFHxA	BlueBerry	Soil	0.315233
PFHpA	BlueBerry	Soil	0
PFOA	BlueBerry	Soil	0.310694
PFNA	BlueBerry	Soil	0.190931
PFDA	BlueBerry	Soil	0
PFUnDA	BlueBerry	Soil	0
PFDoDA	BlueBerry	Soil	0
PFTriDA	BlueBerry	Soil	0
PFTeDA	BlueBerry	Soil	0
PFBS	BlueBerry	Soil	0.110855
PFPeS	BlueBerry	Soil	0
LPFHxS	BlueBerry	Soil	0
BPFHxS	BlueBerry	Soil	0
PFHpS	BlueBerry	Soil	0
LPFOS	BlueBerry	Soil	0
BPFOS	BlueBerry	Soil	0
PFDS	BlueBerry	Soil	0
FOSA	BlueBerry	Soil	0
6:2-FTSA	BlueBerry	Soil
8:2-FTSA	BlueBerry	Soil
PFNS	BlueBerry	Soil	0
4:2-FTSA	BlueBerry	Soil	0
PFBA	LingonBerry_Ref	Soil	0.222859
PFPeA	LingonBerry_Ref	Soil	0
PFHxA	LingonBerry_Ref	Soil	0.878205
PFHpA	LingonBerry_Ref	Soil	0
PFOA	LingonBerry_Ref	Soil	0.545761
PFNA	LingonBerry_Ref	Soil	0
PFDA	LingonBerry_Ref	Soil	0
PFUnDA	LingonBerry_Ref	Soil	0
PFDoDA	LingonBerry_Ref	Soil	0
PFTriDA	LingonBerry_Ref	Soil	0
PFTeDA	LingonBerry_Ref	Soil	0
PFBS	LingonBerry_Ref	Soil
PFPeS	LingonBerry_Ref	Soil
LPFHxS	LingonBerry_Ref	Soil	0
BPFHxS	LingonBerry_Ref	Soil
PFHpS	LingonBerry_Ref	Soil	0
LPFOS	LingonBerry_Ref	Soil	0
BPFOS	LingonBerry_Ref	Soil	0
PFDS	LingonBerry_Ref	Soil
FOSA	LingonBerry_Ref	Soil	0
6:2-FTSA	LingonBerry_Ref	Soil
8:2-FTSA	LingonBerry_Ref	Soil	0
PFNS	LingonBerry_Ref	Soil
4:2-FTSA	LingonBerry_Ref	Soil	0
PFBA	LingonBerry	Soil	0.248281
PFPeA	LingonBerry	Soil	0
PFHxA	LingonBerry	Soil	0.403818
PFHpA	LingonBerry	Soil	0
PFOA	LingonBerry	Soil	0.139541
PFNA	LingonBerry	Soil	0
PFDA	LingonBerry	Soil	0
PFUnDA	LingonBerry	Soil	0
PFDoDA	LingonBerry	Soil	0
PFTriDA	LingonBerry	Soil	0
PFTeDA	LingonBerry	Soil	0
PFBS	LingonBerry	Soil	0.495381
PFPeS	LingonBerry	Soil	0.032684
LPFHxS	LingonBerry	Soil	0
BPFHxS	LingonBerry	Soil	0
PFHpS	LingonBerry	Soil	0
LPFOS	LingonBerry	Soil	0
BPFOS	LingonBerry	Soil	0
PFDS	LingonBerry	Soil	0
FOSA	LingonBerry	Soil	0
6:2-FTSA	LingonBerry	Soil
8:2-FTSA	LingonBerry	Soil
PFNS	LingonBerry	Soil	0
4:2-FTSA	LingonBerry	Soil	0
PFBA	BankVole_Heart	Soil	8.0852
PFPeA	BankVole_Heart	Soil	1.3094
PFHxA	BankVole_Heart	Soil	0.635682
PFHpA	BankVole_Heart	Soil	1.71764
PFOA	BankVole_Heart	Soil	1.74076
PFNA	BankVole_Heart	Soil	1.42952
PFDA	BankVole_Heart	Soil	1.64957
PFUnDA	BankVole_Heart	Soil	0
PFDoDA	BankVole_Heart	Soil	21.7344
PFTriDA	BankVole_Heart	Soil	0.159959
PFTeDA	BankVole_Heart	Soil	0.426554
PFBS	BankVole_Heart	Soil	1.19815
PFPeS	BankVole_Heart	Soil	1.59705
LPFHxS	BankVole_Heart	Soil	15.3024
BPFHxS	BankVole_Heart	Soil	2.8363
PFHpS	BankVole_Heart	Soil	16.4668
LPFOS	BankVole_Heart	Soil	7.48171
BPFOS	BankVole_Heart	Soil	9.53365
PFDS	BankVole_Heart	Soil	36.1982
FOSA	BankVole_Heart	Soil	24.9068
6:2-FTSA	BankVole_Heart	Soil
8:2-FTSA	BankVole_Heart	Soil
PFNS	BankVole_Heart	Soil	0
4:2-FTSA	BankVole_Heart	Soil	0
PFBA	BankVole_Kidney	Soil	16.6494
PFPeA	BankVole_Kidney	Soil	1.30125
PFHxA	BankVole_Kidney	Soil	0.882542
PFHpA	BankVole_Kidney	Soil	0.838179
PFOA	BankVole_Kidney	Soil	4.25213
PFNA	BankVole_Kidney	Soil	27.0539
PFDA	BankVole_Kidney	Soil	7.53458
PFUnDA	BankVole_Kidney	Soil	4.60683
PFDoDA	BankVole_Kidney	Soil	51.8968
PFTriDA	BankVole_Kidney	Soil	4.41257
PFTeDA	BankVole_Kidney	Soil	1.26858
PFBS	BankVole_Kidney	Soil	1.8045
PFPeS	BankVole_Kidney	Soil	2.69463
LPFHxS	BankVole_Kidney	Soil	37.6229
BPFHxS	BankVole_Kidney	Soil	2.6255
PFHpS	BankVole_Kidney	Soil	103.988
LPFOS	BankVole_Kidney	Soil	44.6123
BPFOS	BankVole_Kidney	Soil	116.007
PFDS	BankVole_Kidney	Soil	341.277
FOSA	BankVole_Kidney	Soil	16.829
6:2-FTSA	BankVole_Kidney	Soil
8:2-FTSA	BankVole_Kidney	Soil
PFNS	BankVole_Kidney	Soil	0
4:2-FTSA	BankVole_Kidney	Soil	0
PFBA	BankVole_Liver	Soil	12.1811
PFPeA	BankVole_Liver	Soil	17.5037
PFHxA	BankVole_Liver	Soil	0.256948
PFHpA	BankVole_Liver	Soil	0.651848
PFOA	BankVole_Liver	Soil	4.25841
PFNA	BankVole_Liver	Soil	64.518
PFDA	BankVole_Liver	Soil	47.7401
PFUnDA	BankVole_Liver	Soil	38.4221
PFDoDA	BankVole_Liver	Soil	290.537
PFTriDA	BankVole_Liver	Soil	41.314
PFTeDA	BankVole_Liver	Soil	14.074
PFBS	BankVole_Liver	Soil	2.28123
PFPeS	BankVole_Liver	Soil	3.75224
LPFHxS	BankVole_Liver	Soil	35.1643
BPFHxS	BankVole_Liver	Soil	28.4601
PFHpS	BankVole_Liver	Soil	84.1139
LPFOS	BankVole_Liver	Soil	128.148
BPFOS	BankVole_Liver	Soil	0
PFDS	BankVole_Liver	Soil	3451.84
FOSA	BankVole_Liver	Soil	47.1899
6:2-FTSA	BankVole_Liver	Soil
8:2-FTSA	BankVole_Liver	Soil
PFNS	BankVole_Liver	Soil	0
4:2-FTSA	BankVole_Liver	Soil	0
PFBA	BankVole_Muscle	Soil	5.24912
PFPeA	BankVole_Muscle	Soil	0.0747825
PFHxA	BankVole_Muscle	Soil	0
PFHpA	BankVole_Muscle	Soil	0.288816
PFOA	BankVole_Muscle	Soil	2.83324
PFNA	BankVole_Muscle	Soil	0
PFDA	BankVole_Muscle	Soil	0
PFUnDA	BankVole_Muscle	Soil	0
PFDoDA	BankVole_Muscle	Soil	4.26262
PFTriDA	BankVole_Muscle	Soil	0
PFTeDA	BankVole_Muscle	Soil	0
PFBS	BankVole_Muscle	Soil	1.07713
PFPeS	BankVole_Muscle	Soil	0.501776
LPFHxS	BankVole_Muscle	Soil	7.51745
BPFHxS	BankVole_Muscle	Soil	2.71985
PFHpS	BankVole_Muscle	Soil	3.26245
LPFOS	BankVole_Muscle	Soil	6.07018
BPFOS	BankVole_Muscle	Soil	3.1455
PFDS	BankVole_Muscle	Soil	89.3892
FOSA	BankVole_Muscle	Soil	3.64289
6:2-FTSA	BankVole_Muscle	Soil
8:2-FTSA	BankVole_Muscle	Soil
PFNS	BankVole_Muscle	Soil	0
4:2-FTSA	BankVole_Muscle	Soil	0
PFBA	BankVole_Spleen	Soil	7.5543
PFPeA	BankVole_Spleen	Soil	8.5585
PFHxA	BankVole_Spleen	Soil	1.41622
PFHpA	BankVole_Spleen	Soil	1.50996
PFOA	BankVole_Spleen	Soil	3.67213
PFNA	BankVole_Spleen	Soil	0
PFDA	BankVole_Spleen	Soil	4.77113
PFUnDA	BankVole_Spleen	Soil	3.05061
PFDoDA	BankVole_Spleen	Soil	48.1068
PFTriDA	BankVole_Spleen	Soil	2.2407
PFTeDA	BankVole_Spleen	Soil	2.54936
PFBS	BankVole_Spleen	Soil	2.84222
PFPeS	BankVole_Spleen	Soil	0.452853
LPFHxS	BankVole_Spleen	Soil	10.9931
BPFHxS	BankVole_Spleen	Soil	0.782173
PFHpS	BankVole_Spleen	Soil	11.0851
LPFOS	BankVole_Spleen	Soil	16.913
BPFOS	BankVole_Spleen	Soil	19.8368
PFDS	BankVole_Spleen	Soil	176.098
FOSA	BankVole_Spleen	Soil	82.5638
6:2-FTSA	BankVole_Spleen	Soil
8:2-FTSA	BankVole_Spleen	Soil
PFNS	BankVole_Spleen	Soil	0
4:2-FTSA	BankVole_Spleen	Soil	0
PFBA	Roe_deer_Lung	Soil	0.394435
PFPeA	Roe_deer_Lung	Soil	1.45681
PFHxA	Roe_deer_Lung	Soil	0
PFHpA	Roe_deer_Lung	Soil	0
PFOA	Roe_deer_Lung	Soil	0
PFNA	Roe_deer_Lung	Soil	0
PFDA	Roe_deer_Lung	Soil	0
PFUnDA	Roe_deer_Lung	Soil	0
PFDoDA	Roe_deer_Lung	Soil	0
PFTriDA	Roe_deer_Lung	Soil	0
PFTeDA	Roe_deer_Lung	Soil	0
PFBS	Roe_deer_Lung	Soil	0.83233
PFPeS	Roe_deer_Lung	Soil	0
LPFHxS	Roe_deer_Lung	Soil	0.133785
BPFHxS	Roe_deer_Lung	Soil	0
PFHpS	Roe_deer_Lung	Soil	0
LPFOS	Roe_deer_Lung	Soil	0.100833
BPFOS	Roe_deer_Lung	Soil	0.0643997
PFDS	Roe_deer_Lung	Soil	0
FOSA	Roe_deer_Lung	Soil	0
6:2-FTSA	Roe_deer_Lung	Soil
8:2-FTSA	Roe_deer_Lung	Soil
PFNS	Roe_deer_Lung	Soil	0
4:2-FTSA	Roe_deer_Lung	Soil	0
PFBA	Roe_deer_Liver	Soil	6.79795
PFPeA	Roe_deer_Liver	Soil	2.94961
PFHxA	Roe_deer_Liver	Soil	0
PFHpA	Roe_deer_Liver	Soil	0
PFOA	Roe_deer_Liver	Soil	0.842803
PFNA	Roe_deer_Liver	Soil	5.05595
PFDA	Roe_deer_Liver	Soil	0
PFUnDA	Roe_deer_Liver	Soil	0.115775
PFDoDA	Roe_deer_Liver	Soil	0
PFTriDA	Roe_deer_Liver	Soil	0
PFTeDA	Roe_deer_Liver	Soil	0
PFBS	Roe_deer_Liver	Soil	0
PFPeS	Roe_deer_Liver	Soil	0.388444
LPFHxS	Roe_deer_Liver	Soil	2.4393
BPFHxS	Roe_deer_Liver	Soil	0
PFHpS	Roe_deer_Liver	Soil	2.93407
LPFOS	Roe_deer_Liver	Soil	1.05529
BPFOS	Roe_deer_Liver	Soil	1.70276
PFDS	Roe_deer_Liver	Soil	0
FOSA	Roe_deer_Liver	Soil	0
6:2-FTSA	Roe_deer_Liver	Soil
8:2-FTSA	Roe_deer_Liver	Soil
PFNS	Roe_deer_Liver	Soil	0
4:2-FTSA	Roe_deer_Liver	Soil	0
PFBA	Roe_deer_Muscle	Soil	8.76037
PFPeA	Roe_deer_Muscle	Soil	2.4227
PFHxA	Roe_deer_Muscle	Soil	0
PFHpA	Roe_deer_Muscle	Soil	0
PFOA	Roe_deer_Muscle	Soil	0
PFNA	Roe_deer_Muscle	Soil	0
PFDA	Roe_deer_Muscle	Soil	0
PFUnDA	Roe_deer_Muscle	Soil	0
PFDoDA	Roe_deer_Muscle	Soil	0
PFTriDA	Roe_deer_Muscle	Soil	0
PFTeDA	Roe_deer_Muscle	Soil	0
PFBS	Roe_deer_Muscle	Soil	0
PFPeS	Roe_deer_Muscle	Soil	0
LPFHxS	Roe_deer_Muscle	Soil	0.0284565
BPFHxS	Roe_deer_Muscle	Soil	0
PFHpS	Roe_deer_Muscle	Soil	0
LPFOS	Roe_deer_Muscle	Soil	0.0105245
BPFOS	Roe_deer_Muscle	Soil	0.0186771
PFDS	Roe_deer_Muscle	Soil	0
FOSA	Roe_deer_Muscle	Soil	0
6:2-FTSA	Roe_deer_Muscle	Soil
8:2-FTSA	Roe_deer_Muscle	Soil
PFNS	Roe_deer_Muscle	Soil	0
4:2-FTSA	Roe_deer_Muscle	Soil	0
PFBA	Moose_Lung	Soil	0.559322
PFPeA	Moose_Lung	Soil	1.72762
PFHxA	Moose_Lung	Soil	0
PFHpA	Moose_Lung	Soil	0
PFOA	Moose_Lung	Soil	0
PFNA	Moose_Lung	Soil	0
PFDA	Moose_Lung	Soil	0
PFUnDA	Moose_Lung	Soil	0
PFDoDA	Moose_Lung	Soil	0
PFTriDA	Moose_Lung	Soil	0
PFTeDA	Moose_Lung	Soil	0
PFBS	Moose_Lung	Soil	0
PFPeS	Moose_Lung	Soil	0
LPFHxS	Moose_Lung	Soil	0.0628833
BPFHxS	Moose_Lung	Soil	0
PFHpS	Moose_Lung	Soil	0
LPFOS	Moose_Lung	Soil	0.0244667
BPFOS	Moose_Lung	Soil	0.0542964
PFDS	Moose_Lung	Soil	0
FOSA	Moose_Lung	Soil	0
6:2-FTSA	Moose_Lung	Soil
8:2-FTSA	Moose_Lung	Soil
PFNS	Moose_Lung	Soil	0
4:2-FTSA	Moose_Lung	Soil	0
PFBA	Moose_Liver	Soil	9.20275
PFPeA	Moose_Liver	Soil	3.79
PFHxA	Moose_Liver	Soil	0
PFHpA	Moose_Liver	Soil	0
PFOA	Moose_Liver	Soil	0.464985
PFNA	Moose_Liver	Soil	0.700506
PFDA	Moose_Liver	Soil	0
PFUnDA	Moose_Liver	Soil	0.814143
PFDoDA	Moose_Liver	Soil	0
PFTriDA	Moose_Liver	Soil	0
PFTeDA	Moose_Liver	Soil	0
PFBS	Moose_Liver	Soil	0
PFPeS	Moose_Liver	Soil	0.139102
LPFHxS	Moose_Liver	Soil	0.126945
BPFHxS	Moose_Liver	Soil	0
PFHpS	Moose_Liver	Soil	0
LPFOS	Moose_Liver	Soil	0.4769
BPFOS	Moose_Liver	Soil	0.330081
PFDS	Moose_Liver	Soil	0
FOSA	Moose_Liver	Soil	0
6:2-FTSA	Moose_Liver	Soil
8:2-FTSA	Moose_Liver	Soil
PFNS	Moose_Liver	Soil	0
4:2-FTSA	Moose_Liver	Soil	0
PFBA	Moose_Muscle	Soil	6.77416
PFPeA	Moose_Muscle	Soil	2.5653
PFHxA	Moose_Muscle	Soil	0
PFHpA	Moose_Muscle	Soil	0
PFOA	Moose_Muscle	Soil	0
PFNA	Moose_Muscle	Soil	0
PFDA	Moose_Muscle	Soil	0
PFUnDA	Moose_Muscle	Soil	0
PFDoDA	Moose_Muscle	Soil	0
PFTriDA	Moose_Muscle	Soil	0
PFTeDA	Moose_Muscle	Soil	0
PFBS	Moose_Muscle	Soil	0
PFPeS	Moose_Muscle	Soil	0
LPFHxS	Moose_Muscle	Soil	0
BPFHxS	Moose_Muscle	Soil	0
PFHpS	Moose_Muscle	Soil	0
LPFOS	Moose_Muscle	Soil	0
BPFOS	Moose_Muscle	Soil	0.00612796
PFDS	Moose_Muscle	Soil	0
FOSA	Moose_Muscle	Soil	0
6:2-FTSA	Moose_Muscle	Soil
8:2-FTSA	Moose_Muscle	Soil
PFNS	Moose_Muscle	Soil	0
4:2-FTSA	Moose_Muscle	Soil	0
PFBA	BankVole_Heart	Mushroom	0.326862
PFPeA	BankVole_Heart	Mushroom	0.690997
PFHxA	BankVole_Heart	Mushroom	0.68045
PFHpA	BankVole_Heart	Mushroom
PFOA	BankVole_Heart	Mushroom	2.23423
PFNA	BankVole_Heart	Mushroom
PFDA	BankVole_Heart	Mushroom	0.965753
PFUnDA	BankVole_Heart	Mushroom	0
PFDoDA	BankVole_Heart	Mushroom	0.612311
PFTriDA	BankVole_Heart	Mushroom	0.185113
PFTeDA	BankVole_Heart	Mushroom	0.0540087
PFBS	BankVole_Heart	Mushroom	0.579663
PFPeS	BankVole_Heart	Mushroom
LPFHxS	BankVole_Heart	Mushroom	163.099
BPFHxS	BankVole_Heart	Mushroom	14.6204
PFHpS	BankVole_Heart	Mushroom
LPFOS	BankVole_Heart	Mushroom	842.21
BPFOS	BankVole_Heart	Mushroom	1513.98
PFDS	BankVole_Heart	Mushroom
FOSA	BankVole_Heart	Mushroom	53.6161
6:2-FTSA	BankVole_Heart	Mushroom
8:2-FTSA	BankVole_Heart	Mushroom	1.68342
PFNS	BankVole_Heart	Mushroom
4:2-FTSA	BankVole_Heart	Mushroom
PFBA	BankVole_Kidney	Mushroom	0.673088
PFPeA	BankVole_Kidney	Mushroom	0.686694
PFHxA	BankVole_Kidney	Mushroom	0.944695
PFHpA	BankVole_Kidney	Mushroom
PFOA	BankVole_Kidney	Mushroom	5.45754
PFNA	BankVole_Kidney	Mushroom
PFDA	BankVole_Kidney	Mushroom	4.41118
PFUnDA	BankVole_Kidney	Mushroom	1.08224
PFDoDA	BankVole_Kidney	Mushroom	1.46206
PFTriDA	BankVole_Kidney	Mushroom	5.10648
PFTeDA	BankVole_Kidney	Mushroom	0.160623
PFBS	BankVole_Kidney	Mushroom	0.873015
PFPeS	BankVole_Kidney	Mushroom
LPFHxS	BankVole_Kidney	Mushroom	401
BPFHxS	BankVole_Kidney	Mushroom	13.5337
PFHpS	BankVole_Kidney	Mushroom
LPFOS	BankVole_Kidney	Mushroom	5021.97
BPFOS	BankVole_Kidney	Mushroom	18422.3
PFDS	BankVole_Kidney	Mushroom
FOSA	BankVole_Kidney	Mushroom	36.2271
6:2-FTSA	BankVole_Kidney	Mushroom
8:2-FTSA	BankVole_Kidney	Mushroom	45.5116
PFNS	BankVole_Kidney	Mushroom
4:2-FTSA	BankVole_Kidney	Mushroom
PFBA	BankVole_Liver	Mushroom	0.492448
PFPeA	BankVole_Liver	Mushroom	9.23704
PFHxA	BankVole_Liver	Mushroom	0.275044
PFHpA	BankVole_Liver	Mushroom
PFOA	BankVole_Liver	Mushroom	5.46561
PFNA	BankVole_Liver	Mushroom
PFDA	BankVole_Liver	Mushroom	27.9499
PFUnDA	BankVole_Liver	Mushroom	9.02617
PFDoDA	BankVole_Liver	Mushroom	8.18513
PFTriDA	BankVole_Liver	Mushroom	47.8109
PFTeDA	BankVole_Liver	Mushroom	1.78199
PFBS	BankVole_Liver	Mushroom	1.10365
PFPeS	BankVole_Liver	Mushroom
LPFHxS	BankVole_Liver	Mushroom	374.795
BPFHxS	BankVole_Liver	Mushroom	146.704
PFHpS	BankVole_Liver	Mushroom
LPFOS	BankVole_Liver	Mushroom	14425.5
BPFOS	BankVole_Liver	Mushroom	0
PFDS	BankVole_Liver	Mushroom
FOSA	BankVole_Liver	Mushroom	101.584
6:2-FTSA	BankVole_Liver	Mushroom
8:2-FTSA	BankVole_Liver	Mushroom	63.6266
PFNS	BankVole_Liver	Mushroom
4:2-FTSA	BankVole_Liver	Mushroom
PFBA	BankVole_Muscle	Mushroom	0.212207
PFPeA	BankVole_Muscle	Mushroom	0.0394642
PFHxA	BankVole_Muscle	Mushroom	0
PFHpA	BankVole_Muscle	Mushroom
PFOA	BankVole_Muscle	Mushroom	3.63642
PFNA	BankVole_Muscle	Mushroom
PFDA	BankVole_Muscle	Mushroom	0
PFUnDA	BankVole_Muscle	Mushroom	0
PFDoDA	BankVole_Muscle	Mushroom	0.120088
PFTriDA	BankVole_Muscle	Mushroom	0
PFTeDA	BankVole_Muscle	Mushroom	0
PFBS	BankVole_Muscle	Mushroom	0.521116
PFPeS	BankVole_Muscle	Mushroom
LPFHxS	BankVole_Muscle	Mushroom	80.1239
BPFHxS	BankVole_Muscle	Mushroom	14.0201
PFHpS	BankVole_Muscle	Mushroom
LPFOS	BankVole_Muscle	Mushroom	683.315
BPFOS	BankVole_Muscle	Mushroom	499.518
PFDS	BankVole_Muscle	Mushroom
FOSA	BankVole_Muscle	Mushroom	7.84194
6:2-FTSA	BankVole_Muscle	Mushroom
8:2-FTSA	BankVole_Muscle	Mushroom	1.08148
PFNS	BankVole_Muscle	Mushroom
4:2-FTSA	BankVole_Muscle	Mushroom
PFBA	BankVole_Spleen	Mushroom	0.3054
PFPeA	BankVole_Spleen	Mushroom	4.51649
PFHxA	BankVole_Spleen	Mushroom	1.51596
PFHpA	BankVole_Spleen	Mushroom
PFOA	BankVole_Spleen	Mushroom	4.71311
PFNA	BankVole_Spleen	Mushroom
PFDA	BankVole_Spleen	Mushroom	2.7933
PFUnDA	BankVole_Spleen	Mushroom	0.716653
PFDoDA	BankVole_Spleen	Mushroom	1.35529
PFTriDA	BankVole_Spleen	Mushroom	2.59307
PFTeDA	BankVole_Spleen	Mushroom	0.32279
PFBS	BankVole_Spleen	Mushroom	1.37506
PFPeS	BankVole_Spleen	Mushroom
LPFHxS	BankVole_Spleen	Mushroom	117.169
BPFHxS	BankVole_Spleen	Mushroom	4.03189
PFHpS	BankVole_Spleen	Mushroom
LPFOS	BankVole_Spleen	Mushroom	1903.89
BPFOS	BankVole_Spleen	Mushroom	3150.16
PFDS	BankVole_Spleen	Mushroom
FOSA	BankVole_Spleen	Mushroom	177.732
6:2-FTSA	BankVole_Spleen	Mushroom
8:2-FTSA	BankVole_Spleen	Mushroom	2.61802
PFNS	BankVole_Spleen	Mushroom
4:2-FTSA	BankVole_Spleen	Mushroom
PFBA	Roe_deer_Lung	Mushroom	0.0159459
PFPeA	Roe_deer_Lung	Mushroom	0.768788
PFHxA	Roe_deer_Lung	Mushroom	0
PFHpA	Roe_deer_Lung	Mushroom
PFOA	Roe_deer_Lung	Mushroom	0
PFNA	Roe_deer_Lung	Mushroom
PFDA	Roe_deer_Lung	Mushroom	0
PFUnDA	Roe_deer_Lung	Mushroom	0
PFDoDA	Roe_deer_Lung	Mushroom	0
PFTriDA	Roe_deer_Lung	Mushroom	0
PFTeDA	Roe_deer_Lung	Mushroom	0
PFBS	Roe_deer_Lung	Mushroom	0.40268
PFPeS	Roe_deer_Lung	Mushroom
LPFHxS	Roe_deer_Lung	Mushroom	1.42593
BPFHxS	Roe_deer_Lung	Mushroom	0
PFHpS	Roe_deer_Lung	Mushroom
LPFOS	Roe_deer_Lung	Mushroom	11.3507
BPFOS	Roe_deer_Lung	Mushroom	10.2269
PFDS	Roe_deer_Lung	Mushroom
FOSA	Roe_deer_Lung	Mushroom	0
6:2-FTSA	Roe_deer_Lung	Mushroom
8:2-FTSA	Roe_deer_Lung	Mushroom	0
PFNS	Roe_deer_Lung	Mushroom
4:2-FTSA	Roe_deer_Lung	Mushroom
PFBA	Roe_deer_Liver	Mushroom	0.274822
PFPeA	Roe_deer_Liver	Mushroom	1.55657
PFHxA	Roe_deer_Liver	Mushroom	0
PFHpA	Roe_deer_Liver	Mushroom
PFOA	Roe_deer_Liver	Mushroom	1.08172
PFNA	Roe_deer_Liver	Mushroom
PFDA	Roe_deer_Liver	Mushroom	0
PFUnDA	Roe_deer_Liver	Mushroom	0.027198
PFDoDA	Roe_deer_Liver	Mushroom	0
PFTriDA	Roe_deer_Liver	Mushroom	0
PFTeDA	Roe_deer_Liver	Mushroom	0
PFBS	Roe_deer_Liver	Mushroom	0
PFPeS	Roe_deer_Liver	Mushroom
LPFHxS	Roe_deer_Liver	Mushroom	25.999
BPFHxS	Roe_deer_Liver	Mushroom	0
PFHpS	Roe_deer_Liver	Mushroom
LPFOS	Roe_deer_Liver	Mushroom	118.794
BPFOS	Roe_deer_Liver	Mushroom	270.406
PFDS	Roe_deer_Liver	Mushroom
FOSA	Roe_deer_Liver	Mushroom	0
6:2-FTSA	Roe_deer_Liver	Mushroom
8:2-FTSA	Roe_deer_Liver	Mushroom	0
PFNS	Roe_deer_Liver	Mushroom
4:2-FTSA	Roe_deer_Liver	Mushroom
PFBA	Roe_deer_Muscle	Mushroom	0.354158
PFPeA	Roe_deer_Muscle	Mushroom	1.27851
PFHxA	Roe_deer_Muscle	Mushroom	0
PFHpA	Roe_deer_Muscle	Mushroom
PFOA	Roe_deer_Muscle	Mushroom	0
PFNA	Roe_deer_Muscle	Mushroom
PFDA	Roe_deer_Muscle	Mushroom	0
PFUnDA	Roe_deer_Muscle	Mushroom	0
PFDoDA	Roe_deer_Muscle	Mushroom	0
PFTriDA	Roe_deer_Muscle	Mushroom	0
PFTeDA	Roe_deer_Muscle	Mushroom	0
PFBS	Roe_deer_Muscle	Mushroom	0
PFPeS	Roe_deer_Muscle	Mushroom
LPFHxS	Roe_deer_Muscle	Mushroom	0.303301
BPFHxS	Roe_deer_Muscle	Mushroom	0
PFHpS	Roe_deer_Muscle	Mushroom
LPFOS	Roe_deer_Muscle	Mushroom	1.18474
BPFOS	Roe_deer_Muscle	Mushroom	2.966
PFDS	Roe_deer_Muscle	Mushroom
FOSA	Roe_deer_Muscle	Mushroom	0
6:2-FTSA	Roe_deer_Muscle	Mushroom
8:2-FTSA	Roe_deer_Muscle	Mushroom	0
PFNS	Roe_deer_Muscle	Mushroom
4:2-FTSA	Roe_deer_Muscle	Mushroom
PFBA	Moose_Lung	Mushroom	0.0226118
PFPeA	Moose_Lung	Mushroom	0.911699
PFHxA	Moose_Lung	Mushroom	0
PFHpA	Moose_Lung	Mushroom
PFOA	Moose_Lung	Mushroom	0
PFNA	Moose_Lung	Mushroom
PFDA	Moose_Lung	Mushroom	0
PFUnDA	Moose_Lung	Mushroom	0
PFDoDA	Moose_Lung	Mushroom	0
PFTriDA	Moose_Lung	Mushroom	0
PFTeDA	Moose_Lung	Mushroom	0
PFBS	Moose_Lung	Mushroom	0
PFPeS	Moose_Lung	Mushroom
LPFHxS	Moose_Lung	Mushroom	0.670235
BPFHxS	Moose_Lung	Mushroom	0
PFHpS	Moose_Lung	Mushroom
LPFOS	Moose_Lung	Mushroom	2.7542
BPFOS	Moose_Lung	Mushroom	8.62248
PFDS	Moose_Lung	Mushroom
FOSA	Moose_Lung	Mushroom	0
6:2-FTSA	Moose_Lung	Mushroom
8:2-FTSA	Moose_Lung	Mushroom	0
PFNS	Moose_Lung	Mushroom
4:2-FTSA	Moose_Lung	Mushroom
PFBA	Moose_Liver	Mushroom	0.372042
PFPeA	Moose_Liver	Mushroom	2.00006
PFHxA	Moose_Liver	Mushroom	0
PFHpA	Moose_Liver	Mushroom
PFOA	Moose_Liver	Mushroom	0.596801
PFNA	Moose_Liver	Mushroom
PFDA	Moose_Liver	Mushroom	0
PFUnDA	Moose_Liver	Mushroom	0.191259
PFDoDA	Moose_Liver	Mushroom	0
PFTriDA	Moose_Liver	Mushroom	0
PFTeDA	Moose_Liver	Mushroom	0
PFBS	Moose_Liver	Mushroom	0
PFPeS	Moose_Liver	Mushroom
LPFHxS	Moose_Liver	Mushroom	1.35303
BPFHxS	Moose_Liver	Mushroom	0
PFHpS	Moose_Liver	Mushroom
LPFOS	Moose_Liver	Mushroom	53.6843
BPFOS	Moose_Liver	Mushroom	52.4182
PFDS	Moose_Liver	Mushroom
FOSA	Moose_Liver	Mushroom	0
6:2-FTSA	Moose_Liver	Mushroom
8:2-FTSA	Moose_Liver	Mushroom	0
PFNS	Moose_Liver	Mushroom
4:2-FTSA	Moose_Liver	Mushroom
PFBA	Moose_Muscle	Mushroom	0.273861
PFPeA	Moose_Muscle	Mushroom	1.35376
PFHxA	Moose_Muscle	Mushroom	0
PFHpA	Moose_Muscle	Mushroom
PFOA	Moose_Muscle	Mushroom	0
PFNA	Moose_Muscle	Mushroom
PFDA	Moose_Muscle	Mushroom	0
PFUnDA	Moose_Muscle	Mushroom	0
PFDoDA	Moose_Muscle	Mushroom	0
PFTriDA	Moose_Muscle	Mushroom	0
PFTeDA	Moose_Muscle	Mushroom	0
PFBS	Moose_Muscle	Mushroom	0
PFPeS	Moose_Muscle	Mushroom
LPFHxS	Moose_Muscle	Mushroom	0
BPFHxS	Moose_Muscle	Mushroom	0
PFHpS	Moose_Muscle	Mushroom
LPFOS	Moose_Muscle	Mushroom	0
BPFOS	Moose_Muscle	Mushroom	0.973144
PFDS	Moose_Muscle	Mushroom
FOSA	Moose_Muscle	Mushroom	0
6:2-FTSA	Moose_Muscle	Mushroom
8:2-FTSA	Moose_Muscle	Mushroom	0
PFNS	Moose_Muscle	Mushroom
4:2-FTSA	Moose_Muscle	Mushroom
PFBA	BankVole_Heart	Blueberry	2.22757
PFPeA	BankVole_Heart	Blueberry	1.96121
PFHxA	BankVole_Heart	Blueberry	2.01654
PFHpA	BankVole_Heart	Blueberry
PFOA	BankVole_Heart	Blueberry	5.60281
PFNA	BankVole_Heart	Blueberry	7.4871
PFDA	BankVole_Heart	Blueberry
PFUnDA	BankVole_Heart	Blueberry
PFDoDA	BankVole_Heart	Blueberry
PFTriDA	BankVole_Heart	Blueberry
PFTeDA	BankVole_Heart	Blueberry
PFBS	BankVole_Heart	Blueberry	10.8083
PFPeS	BankVole_Heart	Blueberry
LPFHxS	BankVole_Heart	Blueberry
BPFHxS	BankVole_Heart	Blueberry
PFHpS	BankVole_Heart	Blueberry
LPFOS	BankVole_Heart	Blueberry
BPFOS	BankVole_Heart	Blueberry
PFDS	BankVole_Heart	Blueberry
FOSA	BankVole_Heart	Blueberry
6:2-FTSA	BankVole_Heart	Blueberry
8:2-FTSA	BankVole_Heart	Blueberry
PFNS	BankVole_Heart	Blueberry
4:2-FTSA	BankVole_Heart	Blueberry
PFBA	BankVole_Kidney	Blueberry	4.5871
PFPeA	BankVole_Kidney	Blueberry	1.949
PFHxA	BankVole_Kidney	Blueberry	2.79965
PFHpA	BankVole_Kidney	Blueberry
PFOA	BankVole_Kidney	Blueberry	13.6859
PFNA	BankVole_Kidney	Blueberry	141.695
PFDA	BankVole_Kidney	Blueberry
PFUnDA	BankVole_Kidney	Blueberry
PFDoDA	BankVole_Kidney	Blueberry
PFTriDA	BankVole_Kidney	Blueberry
PFTeDA	BankVole_Kidney	Blueberry
PFBS	BankVole_Kidney	Blueberry	16.2781
PFPeS	BankVole_Kidney	Blueberry
LPFHxS	BankVole_Kidney	Blueberry
BPFHxS	BankVole_Kidney	Blueberry
PFHpS	BankVole_Kidney	Blueberry
LPFOS	BankVole_Kidney	Blueberry
BPFOS	BankVole_Kidney	Blueberry
PFDS	BankVole_Kidney	Blueberry
FOSA	BankVole_Kidney	Blueberry
6:2-FTSA	BankVole_Kidney	Blueberry
8:2-FTSA	BankVole_Kidney	Blueberry
PFNS	BankVole_Kidney	Blueberry
4:2-FTSA	BankVole_Kidney	Blueberry
PFBA	BankVole_Liver	Blueberry	3.35604
PFPeA	BankVole_Liver	Blueberry	26.2169
PFHxA	BankVole_Liver	Blueberry	0.815104
PFHpA	BankVole_Liver	Blueberry
PFOA	BankVole_Liver	Blueberry	13.7061
PFNA	BankVole_Liver	Blueberry	337.913
PFDA	BankVole_Liver	Blueberry
PFUnDA	BankVole_Liver	Blueberry
PFDoDA	BankVole_Liver	Blueberry
PFTriDA	BankVole_Liver	Blueberry
PFTeDA	BankVole_Liver	Blueberry
PFBS	BankVole_Liver	Blueberry	20.5786
PFPeS	BankVole_Liver	Blueberry
LPFHxS	BankVole_Liver	Blueberry
BPFHxS	BankVole_Liver	Blueberry
PFHpS	BankVole_Liver	Blueberry
LPFOS	BankVole_Liver	Blueberry
BPFOS	BankVole_Liver	Blueberry
PFDS	BankVole_Liver	Blueberry
FOSA	BankVole_Liver	Blueberry
6:2-FTSA	BankVole_Liver	Blueberry
8:2-FTSA	BankVole_Liver	Blueberry
PFNS	BankVole_Liver	Blueberry
4:2-FTSA	BankVole_Liver	Blueberry
PFBA	BankVole_Muscle	Blueberry	1.44619
PFPeA	BankVole_Muscle	Blueberry	0.112009
PFHxA	BankVole_Muscle	Blueberry	0
PFHpA	BankVole_Muscle	Blueberry
PFOA	BankVole_Muscle	Blueberry	9.11908
PFNA	BankVole_Muscle	Blueberry	0
PFDA	BankVole_Muscle	Blueberry
PFUnDA	BankVole_Muscle	Blueberry
PFDoDA	BankVole_Muscle	Blueberry
PFTriDA	BankVole_Muscle	Blueberry
PFTeDA	BankVole_Muscle	Blueberry
PFBS	BankVole_Muscle	Blueberry	9.71665
PFPeS	BankVole_Muscle	Blueberry
LPFHxS	BankVole_Muscle	Blueberry
BPFHxS	BankVole_Muscle	Blueberry
PFHpS	BankVole_Muscle	Blueberry
LPFOS	BankVole_Muscle	Blueberry
BPFOS	BankVole_Muscle	Blueberry
PFDS	BankVole_Muscle	Blueberry
FOSA	BankVole_Muscle	Blueberry
6:2-FTSA	BankVole_Muscle	Blueberry
8:2-FTSA	BankVole_Muscle	Blueberry
PFNS	BankVole_Muscle	Blueberry
4:2-FTSA	BankVole_Muscle	Blueberry
PFBA	BankVole_Spleen	Blueberry	2.0813
PFPeA	BankVole_Spleen	Blueberry	12.8189
PFHxA	BankVole_Spleen	Blueberry	4.49261
PFHpA	BankVole_Spleen	Blueberry
PFOA	BankVole_Spleen	Blueberry	11.8191
PFNA	BankVole_Spleen	Blueberry	0
PFDA	BankVole_Spleen	Blueberry
PFUnDA	BankVole_Spleen	Blueberry
PFDoDA	BankVole_Spleen	Blueberry
PFTriDA	BankVole_Spleen	Blueberry
PFTeDA	BankVole_Spleen	Blueberry
PFBS	BankVole_Spleen	Blueberry	25.6392
PFPeS	BankVole_Spleen	Blueberry
LPFHxS	BankVole_Spleen	Blueberry
BPFHxS	BankVole_Spleen	Blueberry
PFHpS	BankVole_Spleen	Blueberry
LPFOS	BankVole_Spleen	Blueberry
BPFOS	BankVole_Spleen	Blueberry
PFDS	BankVole_Spleen	Blueberry
FOSA	BankVole_Spleen	Blueberry
6:2-FTSA	BankVole_Spleen	Blueberry
8:2-FTSA	BankVole_Spleen	Blueberry
PFNS	BankVole_Spleen	Blueberry
4:2-FTSA	BankVole_Spleen	Blueberry
PFBA	Roe_deer_Lung	Blueberry	0.108671
PFPeA	Roe_deer_Lung	Blueberry	2.182
PFHxA	Roe_deer_Lung	Blueberry	0
PFHpA	Roe_deer_Lung	Blueberry
PFOA	Roe_deer_Lung	Blueberry	0
PFNA	Roe_deer_Lung	Blueberry	0
PFDA	Roe_deer_Lung	Blueberry
PFUnDA	Roe_deer_Lung	Blueberry
PFDoDA	Roe_deer_Lung	Blueberry
PFTriDA	Roe_deer_Lung	Blueberry
PFTeDA	Roe_deer_Lung	Blueberry
PFBS	Roe_deer_Lung	Blueberry	7.50831
PFPeS	Roe_deer_Lung	Blueberry
LPFHxS	Roe_deer_Lung	Blueberry
BPFHxS	Roe_deer_Lung	Blueberry
PFHpS	Roe_deer_Lung	Blueberry
LPFOS	Roe_deer_Lung	Blueberry
BPFOS	Roe_deer_Lung	Blueberry
PFDS	Roe_deer_Lung	Blueberry
FOSA	Roe_deer_Lung	Blueberry
6:2-FTSA	Roe_deer_Lung	Blueberry
8:2-FTSA	Roe_deer_Lung	Blueberry
PFNS	Roe_deer_Lung	Blueberry
4:2-FTSA	Roe_deer_Lung	Blueberry
PFBA	Roe_deer_Liver	Blueberry	1.87292
PFPeA	Roe_deer_Liver	Blueberry	4.41791
PFHxA	Roe_deer_Liver	Blueberry	0
PFHpA	Roe_deer_Liver	Blueberry
PFOA	Roe_deer_Liver	Blueberry	2.71265
PFNA	Roe_deer_Liver	Blueberry	26.4805
PFDA	Roe_deer_Liver	Blueberry
PFUnDA	Roe_deer_Liver	Blueberry
PFDoDA	Roe_deer_Liver	Blueberry
PFTriDA	Roe_deer_Liver	Blueberry
PFTeDA	Roe_deer_Liver	Blueberry
PFBS	Roe_deer_Liver	Blueberry	0
PFPeS	Roe_deer_Liver	Blueberry
LPFHxS	Roe_deer_Liver	Blueberry
BPFHxS	Roe_deer_Liver	Blueberry
PFHpS	Roe_deer_Liver	Blueberry
LPFOS	Roe_deer_Liver	Blueberry
BPFOS	Roe_deer_Liver	Blueberry
PFDS	Roe_deer_Liver	Blueberry
FOSA	Roe_deer_Liver	Blueberry
6:2-FTSA	Roe_deer_Liver	Blueberry
8:2-FTSA	Roe_deer_Liver	Blueberry
PFNS	Roe_deer_Liver	Blueberry
4:2-FTSA	Roe_deer_Liver	Blueberry
PFBA	Roe_deer_Muscle	Blueberry	2.41358
PFPeA	Roe_deer_Muscle	Blueberry	3.62871
PFHxA	Roe_deer_Muscle	Blueberry	0
PFHpA	Roe_deer_Muscle	Blueberry
PFOA	Roe_deer_Muscle	Blueberry	0
PFNA	Roe_deer_Muscle	Blueberry	0
PFDA	Roe_deer_Muscle	Blueberry
PFUnDA	Roe_deer_Muscle	Blueberry
PFDoDA	Roe_deer_Muscle	Blueberry
PFTriDA	Roe_deer_Muscle	Blueberry
PFTeDA	Roe_deer_Muscle	Blueberry
PFBS	Roe_deer_Muscle	Blueberry	0
PFPeS	Roe_deer_Muscle	Blueberry
LPFHxS	Roe_deer_Muscle	Blueberry
BPFHxS	Roe_deer_Muscle	Blueberry
PFHpS	Roe_deer_Muscle	Blueberry
LPFOS	Roe_deer_Muscle	Blueberry
BPFOS	Roe_deer_Muscle	Blueberry
PFDS	Roe_deer_Muscle	Blueberry
FOSA	Roe_deer_Muscle	Blueberry
6:2-FTSA	Roe_deer_Muscle	Blueberry
8:2-FTSA	Roe_deer_Muscle	Blueberry
PFNS	Roe_deer_Muscle	Blueberry
4:2-FTSA	Roe_deer_Muscle	Blueberry
PFBA	Moose_Lung	Blueberry	0.1541
PFPeA	Moose_Lung	Blueberry	2.58762
PFHxA	Moose_Lung	Blueberry	0
PFHpA	Moose_Lung	Blueberry
PFOA	Moose_Lung	Blueberry	0
PFNA	Moose_Lung	Blueberry	0
PFDA	Moose_Lung	Blueberry
PFUnDA	Moose_Lung	Blueberry
PFDoDA	Moose_Lung	Blueberry
PFTriDA	Moose_Lung	Blueberry
PFTeDA	Moose_Lung	Blueberry
PFBS	Moose_Lung	Blueberry	0
PFPeS	Moose_Lung	Blueberry
LPFHxS	Moose_Lung	Blueberry
BPFHxS	Moose_Lung	Blueberry
PFHpS	Moose_Lung	Blueberry
LPFOS	Moose_Lung	Blueberry
BPFOS	Moose_Lung	Blueberry
PFDS	Moose_Lung	Blueberry
FOSA	Moose_Lung	Blueberry
6:2-FTSA	Moose_Lung	Blueberry
8:2-FTSA	Moose_Lung	Blueberry
PFNS	Moose_Lung	Blueberry
4:2-FTSA	Moose_Lung	Blueberry
PFBA	Moose_Liver	Blueberry	2.53546
PFPeA	Moose_Liver	Blueberry	5.67664
PFHxA	Moose_Liver	Blueberry	0
PFHpA	Moose_Liver	Blueberry
PFOA	Moose_Liver	Blueberry	1.4966
PFNA	Moose_Liver	Blueberry	3.6689
PFDA	Moose_Liver	Blueberry
PFUnDA	Moose_Liver	Blueberry
PFDoDA	Moose_Liver	Blueberry
PFTriDA	Moose_Liver	Blueberry
PFTeDA	Moose_Liver	Blueberry
PFBS	Moose_Liver	Blueberry	0
PFPeS	Moose_Liver	Blueberry
LPFHxS	Moose_Liver	Blueberry
BPFHxS	Moose_Liver	Blueberry
PFHpS	Moose_Liver	Blueberry
LPFOS	Moose_Liver	Blueberry
BPFOS	Moose_Liver	Blueberry
PFDS	Moose_Liver	Blueberry
FOSA	Moose_Liver	Blueberry
6:2-FTSA	Moose_Liver	Blueberry
8:2-FTSA	Moose_Liver	Blueberry
PFNS	Moose_Liver	Blueberry
4:2-FTSA	Moose_Liver	Blueberry
PFBA	Moose_Muscle	Blueberry	1.86636
PFPeA	Moose_Muscle	Blueberry	3.84229
PFHxA	Moose_Muscle	Blueberry	0
PFHpA	Moose_Muscle	Blueberry
PFOA	Moose_Muscle	Blueberry	0
PFNA	Moose_Muscle	Blueberry	0
PFDA	Moose_Muscle	Blueberry
PFUnDA	Moose_Muscle	Blueberry
PFDoDA	Moose_Muscle	Blueberry
PFTriDA	Moose_Muscle	Blueberry
PFTeDA	Moose_Muscle	Blueberry
PFBS	Moose_Muscle	Blueberry	0
PFPeS	Moose_Muscle	Blueberry
LPFHxS	Moose_Muscle	Blueberry
BPFHxS	Moose_Muscle	Blueberry
PFHpS	Moose_Muscle	Blueberry
LPFOS	Moose_Muscle	Blueberry
BPFOS	Moose_Muscle	Blueberry
PFDS	Moose_Muscle	Blueberry
FOSA	Moose_Muscle	Blueberry
6:2-FTSA	Moose_Muscle	Blueberry
8:2-FTSA	Moose_Muscle	Blueberry
PFNS	Moose_Muscle	Blueberry
4:2-FTSA	Moose_Muscle	Blueberry
PFBA	BankVole_Heart	Raspberry	5.11453
PFPeA	BankVole_Heart	Raspberry	8.02181
PFHxA	BankVole_Heart	Raspberry	3.00353
PFHpA	BankVole_Heart	Raspberry
PFOA	BankVole_Heart	Raspberry	11.2171
PFNA	BankVole_Heart	Raspberry
PFDA	BankVole_Heart	Raspberry
PFUnDA	BankVole_Heart	Raspberry
PFDoDA	BankVole_Heart	Raspberry
PFTriDA	BankVole_Heart	Raspberry
PFTeDA	BankVole_Heart	Raspberry
PFBS	BankVole_Heart	Raspberry
PFPeS	BankVole_Heart	Raspberry
LPFHxS	BankVole_Heart	Raspberry
BPFHxS	BankVole_Heart	Raspberry
PFHpS	BankVole_Heart	Raspberry
LPFOS	BankVole_Heart	Raspberry
BPFOS	BankVole_Heart	Raspberry
PFDS	BankVole_Heart	Raspberry
FOSA	BankVole_Heart	Raspberry
6:2-FTSA	BankVole_Heart	Raspberry
8:2-FTSA	BankVole_Heart	Raspberry
PFNS	BankVole_Heart	Raspberry
4:2-FTSA	BankVole_Heart	Raspberry
PFBA	BankVole_Kidney	Raspberry	10.532
PFPeA	BankVole_Kidney	Raspberry	7.97184
PFHxA	BankVole_Kidney	Raspberry	4.16991
PFHpA	BankVole_Kidney	Raspberry
PFOA	BankVole_Kidney	Raspberry	27.4
PFNA	BankVole_Kidney	Raspberry
PFDA	BankVole_Kidney	Raspberry
PFUnDA	BankVole_Kidney	Raspberry
PFDoDA	BankVole_Kidney	Raspberry
PFTriDA	BankVole_Kidney	Raspberry
PFTeDA	BankVole_Kidney	Raspberry
PFBS	BankVole_Kidney	Raspberry
PFPeS	BankVole_Kidney	Raspberry
LPFHxS	BankVole_Kidney	Raspberry
BPFHxS	BankVole_Kidney	Raspberry
PFHpS	BankVole_Kidney	Raspberry
LPFOS	BankVole_Kidney	Raspberry
BPFOS	BankVole_Kidney	Raspberry
PFDS	BankVole_Kidney	Raspberry
FOSA	BankVole_Kidney	Raspberry
6:2-FTSA	BankVole_Kidney	Raspberry
8:2-FTSA	BankVole_Kidney	Raspberry
PFNS	BankVole_Kidney	Raspberry
4:2-FTSA	BankVole_Kidney	Raspberry
PFBA	BankVole_Liver	Raspberry	7.70551
PFPeA	BankVole_Liver	Raspberry	107.233
PFHxA	BankVole_Liver	Raspberry	1.21405
PFHpA	BankVole_Liver	Raspberry
PFOA	BankVole_Liver	Raspberry	27.4405
PFNA	BankVole_Liver	Raspberry
PFDA	BankVole_Liver	Raspberry
PFUnDA	BankVole_Liver	Raspberry
PFDoDA	BankVole_Liver	Raspberry
PFTriDA	BankVole_Liver	Raspberry
PFTeDA	BankVole_Liver	Raspberry
PFBS	BankVole_Liver	Raspberry
PFPeS	BankVole_Liver	Raspberry
LPFHxS	BankVole_Liver	Raspberry
BPFHxS	BankVole_Liver	Raspberry
PFHpS	BankVole_Liver	Raspberry
LPFOS	BankVole_Liver	Raspberry
BPFOS	BankVole_Liver	Raspberry
PFDS	BankVole_Liver	Raspberry
FOSA	BankVole_Liver	Raspberry
6:2-FTSA	BankVole_Liver	Raspberry
8:2-FTSA	BankVole_Liver	Raspberry
PFNS	BankVole_Liver	Raspberry
4:2-FTSA	BankVole_Liver	Raspberry
PFBA	BankVole_Muscle	Raspberry	3.32048
PFPeA	BankVole_Muscle	Raspberry	0.458141
PFHxA	BankVole_Muscle	Raspberry	0
PFHpA	BankVole_Muscle	Raspberry
PFOA	BankVole_Muscle	Raspberry	18.2569
PFNA	BankVole_Muscle	Raspberry
PFDA	BankVole_Muscle	Raspberry
PFUnDA	BankVole_Muscle	Raspberry
PFDoDA	BankVole_Muscle	Raspberry
PFTriDA	BankVole_Muscle	Raspberry
PFTeDA	BankVole_Muscle	Raspberry
PFBS	BankVole_Muscle	Raspberry
PFPeS	BankVole_Muscle	Raspberry
LPFHxS	BankVole_Muscle	Raspberry
BPFHxS	BankVole_Muscle	Raspberry
PFHpS	BankVole_Muscle	Raspberry
LPFOS	BankVole_Muscle	Raspberry
BPFOS	BankVole_Muscle	Raspberry
PFDS	BankVole_Muscle	Raspberry
FOSA	BankVole_Muscle	Raspberry
6:2-FTSA	BankVole_Muscle	Raspberry
8:2-FTSA	BankVole_Muscle	Raspberry
PFNS	BankVole_Muscle	Raspberry
4:2-FTSA	BankVole_Muscle	Raspberry
PFBA	BankVole_Spleen	Raspberry	4.77869
PFPeA	BankVole_Spleen	Raspberry	52.4321
PFHxA	BankVole_Spleen	Raspberry	6.69148
PFHpA	BankVole_Spleen	Raspberry
PFOA	BankVole_Spleen	Raspberry	23.6626
PFNA	BankVole_Spleen	Raspberry
PFDA	BankVole_Spleen	Raspberry
PFUnDA	BankVole_Spleen	Raspberry
PFDoDA	BankVole_Spleen	Raspberry
PFTriDA	BankVole_Spleen	Raspberry
PFTeDA	BankVole_Spleen	Raspberry
PFBS	BankVole_Spleen	Raspberry
PFPeS	BankVole_Spleen	Raspberry
LPFHxS	BankVole_Spleen	Raspberry
BPFHxS	BankVole_Spleen	Raspberry
PFHpS	BankVole_Spleen	Raspberry
LPFOS	BankVole_Spleen	Raspberry
BPFOS	BankVole_Spleen	Raspberry
PFDS	BankVole_Spleen	Raspberry
FOSA	BankVole_Spleen	Raspberry
6:2-FTSA	BankVole_Spleen	Raspberry
8:2-FTSA	BankVole_Spleen	Raspberry
PFNS	BankVole_Spleen	Raspberry
4:2-FTSA	BankVole_Spleen	Raspberry
PFBA	Roe_deer_Lung	Raspberry	0.249511
PFPeA	Roe_deer_Lung	Raspberry	8.92488
PFHxA	Roe_deer_Lung	Raspberry	0
PFHpA	Roe_deer_Lung	Raspberry
PFOA	Roe_deer_Lung	Raspberry	0
PFNA	Roe_deer_Lung	Raspberry
PFDA	Roe_deer_Lung	Raspberry
PFUnDA	Roe_deer_Lung	Raspberry
PFDoDA	Roe_deer_Lung	Raspberry
PFTriDA	Roe_deer_Lung	Raspberry
PFTeDA	Roe_deer_Lung	Raspberry
PFBS	Roe_deer_Lung	Raspberry
PFPeS	Roe_deer_Lung	Raspberry
LPFHxS	Roe_deer_Lung	Raspberry
BPFHxS	Roe_deer_Lung	Raspberry
PFHpS	Roe_deer_Lung	Raspberry
LPFOS	Roe_deer_Lung	Raspberry
BPFOS	Roe_deer_Lung	Raspberry
PFDS	Roe_deer_Lung	Raspberry
FOSA	Roe_deer_Lung	Raspberry
6:2-FTSA	Roe_deer_Lung	Raspberry
8:2-FTSA	Roe_deer_Lung	Raspberry
PFNS	Roe_deer_Lung	Raspberry
4:2-FTSA	Roe_deer_Lung	Raspberry
PFBA	Roe_deer_Liver	Raspberry	4.30024
PFPeA	Roe_deer_Liver	Raspberry	18.0703
PFHxA	Roe_deer_Liver	Raspberry	0
PFHpA	Roe_deer_Liver	Raspberry
PFOA	Roe_deer_Liver	Raspberry	5.43087
PFNA	Roe_deer_Liver	Raspberry
PFDA	Roe_deer_Liver	Raspberry
PFUnDA	Roe_deer_Liver	Raspberry
PFDoDA	Roe_deer_Liver	Raspberry
PFTriDA	Roe_deer_Liver	Raspberry
PFTeDA	Roe_deer_Liver	Raspberry
PFBS	Roe_deer_Liver	Raspberry
PFPeS	Roe_deer_Liver	Raspberry
LPFHxS	Roe_deer_Liver	Raspberry
BPFHxS	Roe_deer_Liver	Raspberry
PFHpS	Roe_deer_Liver	Raspberry
LPFOS	Roe_deer_Liver	Raspberry
BPFOS	Roe_deer_Liver	Raspberry
PFDS	Roe_deer_Liver	Raspberry
FOSA	Roe_deer_Liver	Raspberry
6:2-FTSA	Roe_deer_Liver	Raspberry
8:2-FTSA	Roe_deer_Liver	Raspberry
PFNS	Roe_deer_Liver	Raspberry
4:2-FTSA	Roe_deer_Liver	Raspberry
PFBA	Roe_deer_Muscle	Raspberry	5.54163
PFPeA	Roe_deer_Muscle	Raspberry	14.8423
PFHxA	Roe_deer_Muscle	Raspberry	0
PFHpA	Roe_deer_Muscle	Raspberry
PFOA	Roe_deer_Muscle	Raspberry	0
PFNA	Roe_deer_Muscle	Raspberry
PFDA	Roe_deer_Muscle	Raspberry
PFUnDA	Roe_deer_Muscle	Raspberry
PFDoDA	Roe_deer_Muscle	Raspberry
PFTriDA	Roe_deer_Muscle	Raspberry
PFTeDA	Roe_deer_Muscle	Raspberry
PFBS	Roe_deer_Muscle	Raspberry
PFPeS	Roe_deer_Muscle	Raspberry
LPFHxS	Roe_deer_Muscle	Raspberry
BPFHxS	Roe_deer_Muscle	Raspberry
PFHpS	Roe_deer_Muscle	Raspberry
LPFOS	Roe_deer_Muscle	Raspberry
BPFOS	Roe_deer_Muscle	Raspberry
PFDS	Roe_deer_Muscle	Raspberry
FOSA	Roe_deer_Muscle	Raspberry
6:2-FTSA	Roe_deer_Muscle	Raspberry
8:2-FTSA	Roe_deer_Muscle	Raspberry
PFNS	Roe_deer_Muscle	Raspberry
4:2-FTSA	Roe_deer_Muscle	Raspberry
PFBA	Moose_Lung	Raspberry	0.353816
PFPeA	Moose_Lung	Raspberry	10.5839
PFHxA	Moose_Lung	Raspberry	0
PFHpA	Moose_Lung	Raspberry
PFOA	Moose_Lung	Raspberry	0
PFNA	Moose_Lung	Raspberry
PFDA	Moose_Lung	Raspberry
PFUnDA	Moose_Lung	Raspberry
PFDoDA	Moose_Lung	Raspberry
PFTriDA	Moose_Lung	Raspberry
PFTeDA	Moose_Lung	Raspberry
PFBS	Moose_Lung	Raspberry
PFPeS	Moose_Lung	Raspberry
LPFHxS	Moose_Lung	Raspberry
BPFHxS	Moose_Lung	Raspberry
PFHpS	Moose_Lung	Raspberry
LPFOS	Moose_Lung	Raspberry
BPFOS	Moose_Lung	Raspberry
PFDS	Moose_Lung	Raspberry
FOSA	Moose_Lung	Raspberry
6:2-FTSA	Moose_Lung	Raspberry
8:2-FTSA	Moose_Lung	Raspberry
PFNS	Moose_Lung	Raspberry
4:2-FTSA	Moose_Lung	Raspberry
PFBA	Moose_Liver	Raspberry	5.82147
PFPeA	Moose_Liver	Raspberry	23.2187
PFHxA	Moose_Liver	Raspberry	0
PFHpA	Moose_Liver	Raspberry
PFOA	Moose_Liver	Raspberry	2.99628
PFNA	Moose_Liver	Raspberry
PFDA	Moose_Liver	Raspberry
PFUnDA	Moose_Liver	Raspberry
PFDoDA	Moose_Liver	Raspberry
PFTriDA	Moose_Liver	Raspberry
PFTeDA	Moose_Liver	Raspberry
PFBS	Moose_Liver	Raspberry
PFPeS	Moose_Liver	Raspberry
LPFHxS	Moose_Liver	Raspberry
BPFHxS	Moose_Liver	Raspberry
PFHpS	Moose_Liver	Raspberry
LPFOS	Moose_Liver	Raspberry
BPFOS	Moose_Liver	Raspberry
PFDS	Moose_Liver	Raspberry
FOSA	Moose_Liver	Raspberry
6:2-FTSA	Moose_Liver	Raspberry
8:2-FTSA	Moose_Liver	Raspberry
PFNS	Moose_Liver	Raspberry
4:2-FTSA	Moose_Liver	Raspberry
PFBA	Moose_Muscle	Raspberry	4.28519
PFPeA	Moose_Muscle	Raspberry	15.7158
PFHxA	Moose_Muscle	Raspberry	0
PFHpA	Moose_Muscle	Raspberry
PFOA	Moose_Muscle	Raspberry	0
PFNA	Moose_Muscle	Raspberry
PFDA	Moose_Muscle	Raspberry
PFUnDA	Moose_Muscle	Raspberry
PFDoDA	Moose_Muscle	Raspberry
PFTriDA	Moose_Muscle	Raspberry
PFTeDA	Moose_Muscle	Raspberry
PFBS	Moose_Muscle	Raspberry
PFPeS	Moose_Muscle	Raspberry
LPFHxS	Moose_Muscle	Raspberry
BPFHxS	Moose_Muscle	Raspberry
PFHpS	Moose_Muscle	Raspberry
LPFOS	Moose_Muscle	Raspberry
BPFOS	Moose_Muscle	Raspberry
PFDS	Moose_Muscle	Raspberry
FOSA	Moose_Muscle	Raspberry
6:2-FTSA	Moose_Muscle	Raspberry
8:2-FTSA	Moose_Muscle	Raspberry
PFNS	Moose_Muscle	Raspberry
4:2-FTSA	Moose_Muscle	Raspberry
PFBA	BankVole_Heart	Lingonberry	32.5647
PFPeA	BankVole_Heart	Lingonberry
PFHxA	BankVole_Heart	Lingonberry	1.57418
PFHpA	BankVole_Heart	Lingonberry
PFOA	BankVole_Heart	Lingonberry	12.4749
PFNA	BankVole_Heart	Lingonberry
PFDA	BankVole_Heart	Lingonberry
PFUnDA	BankVole_Heart	Lingonberry
PFDoDA	BankVole_Heart	Lingonberry
PFTriDA	BankVole_Heart	Lingonberry
PFTeDA	BankVole_Heart	Lingonberry
PFBS	BankVole_Heart	Lingonberry	2.41864
PFPeS	BankVole_Heart	Lingonberry	48.8633
LPFHxS	BankVole_Heart	Lingonberry
BPFHxS	BankVole_Heart	Lingonberry
PFHpS	BankVole_Heart	Lingonberry
LPFOS	BankVole_Heart	Lingonberry
BPFOS	BankVole_Heart	Lingonberry
PFDS	BankVole_Heart	Lingonberry
FOSA	BankVole_Heart	Lingonberry
6:2-FTSA	BankVole_Heart	Lingonberry
8:2-FTSA	BankVole_Heart	Lingonberry
PFNS	BankVole_Heart	Lingonberry
4:2-FTSA	BankVole_Heart	Lingonberry
PFBA	BankVole_Kidney	Lingonberry	67.0586
PFPeA	BankVole_Kidney	Lingonberry
PFHxA	BankVole_Kidney	Lingonberry	2.18549
PFHpA	BankVole_Kidney	Lingonberry
PFOA	BankVole_Kidney	Lingonberry	30.4723
PFNA	BankVole_Kidney	Lingonberry
PFDA	BankVole_Kidney	Lingonberry
PFUnDA	BankVole_Kidney	Lingonberry
PFDoDA	BankVole_Kidney	Lingonberry
PFTriDA	BankVole_Kidney	Lingonberry
PFTeDA	BankVole_Kidney	Lingonberry
PFBS	BankVole_Kidney	Lingonberry	3.64265
PFPeS	BankVole_Kidney	Lingonberry	82.445
LPFHxS	BankVole_Kidney	Lingonberry
BPFHxS	BankVole_Kidney	Lingonberry
PFHpS	BankVole_Kidney	Lingonberry
LPFOS	BankVole_Kidney	Lingonberry
BPFOS	BankVole_Kidney	Lingonberry
PFDS	BankVole_Kidney	Lingonberry
FOSA	BankVole_Kidney	Lingonberry
6:2-FTSA	BankVole_Kidney	Lingonberry
8:2-FTSA	BankVole_Kidney	Lingonberry
PFNS	BankVole_Kidney	Lingonberry
4:2-FTSA	BankVole_Kidney	Lingonberry
PFBA	BankVole_Liver	Lingonberry	49.0618
PFPeA	BankVole_Liver	Lingonberry
PFHxA	BankVole_Liver	Lingonberry	0.636297
PFHpA	BankVole_Liver	Lingonberry
PFOA	BankVole_Liver	Lingonberry	30.5173
PFNA	BankVole_Liver	Lingonberry
PFDA	BankVole_Liver	Lingonberry
PFUnDA	BankVole_Liver	Lingonberry
PFDoDA	BankVole_Liver	Lingonberry
PFTriDA	BankVole_Liver	Lingonberry
PFTeDA	BankVole_Liver	Lingonberry
PFBS	BankVole_Liver	Lingonberry	4.60499
PFPeS	BankVole_Liver	Lingonberry	114.804
LPFHxS	BankVole_Liver	Lingonberry
BPFHxS	BankVole_Liver	Lingonberry
PFHpS	BankVole_Liver	Lingonberry
LPFOS	BankVole_Liver	Lingonberry
BPFOS	BankVole_Liver	Lingonberry
PFDS	BankVole_Liver	Lingonberry
FOSA	BankVole_Liver	Lingonberry
6:2-FTSA	BankVole_Liver	Lingonberry
8:2-FTSA	BankVole_Liver	Lingonberry
PFNS	BankVole_Liver	Lingonberry
4:2-FTSA	BankVole_Liver	Lingonberry
PFBA	BankVole_Muscle	Lingonberry	21.1419
PFPeA	BankVole_Muscle	Lingonberry
PFHxA	BankVole_Muscle	Lingonberry	0
PFHpA	BankVole_Muscle	Lingonberry
PFOA	BankVole_Muscle	Lingonberry	20.304
PFNA	BankVole_Muscle	Lingonberry
PFDA	BankVole_Muscle	Lingonberry
PFUnDA	BankVole_Muscle	Lingonberry
PFDoDA	BankVole_Muscle	Lingonberry
PFTriDA	BankVole_Muscle	Lingonberry
PFTeDA	BankVole_Muscle	Lingonberry
PFBS	BankVole_Muscle	Lingonberry	2.17436
PFPeS	BankVole_Muscle	Lingonberry	15.3523
LPFHxS	BankVole_Muscle	Lingonberry
BPFHxS	BankVole_Muscle	Lingonberry
PFHpS	BankVole_Muscle	Lingonberry
LPFOS	BankVole_Muscle	Lingonberry
BPFOS	BankVole_Muscle	Lingonberry
PFDS	BankVole_Muscle	Lingonberry
FOSA	BankVole_Muscle	Lingonberry
6:2-FTSA	BankVole_Muscle	Lingonberry
8:2-FTSA	BankVole_Muscle	Lingonberry
PFNS	BankVole_Muscle	Lingonberry
4:2-FTSA	BankVole_Muscle	Lingonberry
PFBA	BankVole_Spleen	Lingonberry	30.4264
PFPeA	BankVole_Spleen	Lingonberry
PFHxA	BankVole_Spleen	Lingonberry	3.50708
PFHpA	BankVole_Spleen	Lingonberry
PFOA	BankVole_Spleen	Lingonberry	26.3158
PFNA	BankVole_Spleen	Lingonberry
PFDA	BankVole_Spleen	Lingonberry
PFUnDA	BankVole_Spleen	Lingonberry
PFDoDA	BankVole_Spleen	Lingonberry
PFTriDA	BankVole_Spleen	Lingonberry
PFTeDA	BankVole_Spleen	Lingonberry
PFBS	BankVole_Spleen	Lingonberry	5.73743
PFPeS	BankVole_Spleen	Lingonberry	13.8555
LPFHxS	BankVole_Spleen	Lingonberry
BPFHxS	BankVole_Spleen	Lingonberry
PFHpS	BankVole_Spleen	Lingonberry
LPFOS	BankVole_Spleen	Lingonberry
BPFOS	BankVole_Spleen	Lingonberry
PFDS	BankVole_Spleen	Lingonberry
FOSA	BankVole_Spleen	Lingonberry
6:2-FTSA	BankVole_Spleen	Lingonberry
8:2-FTSA	BankVole_Spleen	Lingonberry
PFNS	BankVole_Spleen	Lingonberry
4:2-FTSA	BankVole_Spleen	Lingonberry
PFBA	Roe_deer_Lung	Lingonberry	1.58866
PFPeA	Roe_deer_Lung	Lingonberry
PFHxA	Roe_deer_Lung	Lingonberry	0
PFHpA	Roe_deer_Lung	Lingonberry
PFOA	Roe_deer_Lung	Lingonberry	0
PFNA	Roe_deer_Lung	Lingonberry
PFDA	Roe_deer_Lung	Lingonberry
PFUnDA	Roe_deer_Lung	Lingonberry
PFDoDA	Roe_deer_Lung	Lingonberry
PFTriDA	Roe_deer_Lung	Lingonberry
PFTeDA	Roe_deer_Lung	Lingonberry
PFBS	Roe_deer_Lung	Lingonberry	1.68018
PFPeS	Roe_deer_Lung	Lingonberry	0
LPFHxS	Roe_deer_Lung	Lingonberry
BPFHxS	Roe_deer_Lung	Lingonberry
PFHpS	Roe_deer_Lung	Lingonberry
LPFOS	Roe_deer_Lung	Lingonberry
BPFOS	Roe_deer_Lung	Lingonberry
PFDS	Roe_deer_Lung	Lingonberry
FOSA	Roe_deer_Lung	Lingonberry
6:2-FTSA	Roe_deer_Lung	Lingonberry
8:2-FTSA	Roe_deer_Lung	Lingonberry
PFNS	Roe_deer_Lung	Lingonberry
4:2-FTSA	Roe_deer_Lung	Lingonberry
PFBA	Roe_deer_Liver	Lingonberry	27.3801
PFPeA	Roe_deer_Liver	Lingonberry
PFHxA	Roe_deer_Liver	Lingonberry	0
PFHpA	Roe_deer_Liver	Lingonberry
PFOA	Roe_deer_Liver	Lingonberry	6.03983
PFNA	Roe_deer_Liver	Lingonberry
PFDA	Roe_deer_Liver	Lingonberry
PFUnDA	Roe_deer_Liver	Lingonberry
PFDoDA	Roe_deer_Liver	Lingonberry
PFTriDA	Roe_deer_Liver	Lingonberry
PFTeDA	Roe_deer_Liver	Lingonberry
PFBS	Roe_deer_Liver	Lingonberry	0
PFPeS	Roe_deer_Liver	Lingonberry	11.8848
LPFHxS	Roe_deer_Liver	Lingonberry
BPFHxS	Roe_deer_Liver	Lingonberry
PFHpS	Roe_deer_Liver	Lingonberry
LPFOS	Roe_deer_Liver	Lingonberry
BPFOS	Roe_deer_Liver	Lingonberry
PFDS	Roe_deer_Liver	Lingonberry
FOSA	Roe_deer_Liver	Lingonberry
6:2-FTSA	Roe_deer_Liver	Lingonberry
8:2-FTSA	Roe_deer_Liver	Lingonberry
PFNS	Roe_deer_Liver	Lingonberry
4:2-FTSA	Roe_deer_Liver	Lingonberry
PFBA	Roe_deer_Muscle	Lingonberry	35.2841
PFPeA	Roe_deer_Muscle	Lingonberry
PFHxA	Roe_deer_Muscle	Lingonberry	0
PFHpA	Roe_deer_Muscle	Lingonberry
PFOA	Roe_deer_Muscle	Lingonberry	0
PFNA	Roe_deer_Muscle	Lingonberry
PFDA	Roe_deer_Muscle	Lingonberry
PFUnDA	Roe_deer_Muscle	Lingonberry
PFDoDA	Roe_deer_Muscle	Lingonberry
PFTriDA	Roe_deer_Muscle	Lingonberry
PFTeDA	Roe_deer_Muscle	Lingonberry
PFBS	Roe_deer_Muscle	Lingonberry	0
PFPeS	Roe_deer_Muscle	Lingonberry	0
LPFHxS	Roe_deer_Muscle	Lingonberry
BPFHxS	Roe_deer_Muscle	Lingonberry
PFHpS	Roe_deer_Muscle	Lingonberry
LPFOS	Roe_deer_Muscle	Lingonberry
BPFOS	Roe_deer_Muscle	Lingonberry
PFDS	Roe_deer_Muscle	Lingonberry
FOSA	Roe_deer_Muscle	Lingonberry
6:2-FTSA	Roe_deer_Muscle	Lingonberry
8:2-FTSA	Roe_deer_Muscle	Lingonberry
PFNS	Roe_deer_Muscle	Lingonberry
4:2-FTSA	Roe_deer_Muscle	Lingonberry
PFBA	Moose_Lung	Lingonberry	2.25278
PFPeA	Moose_Lung	Lingonberry
PFHxA	Moose_Lung	Lingonberry	0
PFHpA	Moose_Lung	Lingonberry
PFOA	Moose_Lung	Lingonberry	0
PFNA	Moose_Lung	Lingonberry
PFDA	Moose_Lung	Lingonberry
PFUnDA	Moose_Lung	Lingonberry
PFDoDA	Moose_Lung	Lingonberry
PFTriDA	Moose_Lung	Lingonberry
PFTeDA	Moose_Lung	Lingonberry
PFBS	Moose_Lung	Lingonberry	0
PFPeS	Moose_Lung	Lingonberry	0
LPFHxS	Moose_Lung	Lingonberry
BPFHxS	Moose_Lung	Lingonberry
PFHpS	Moose_Lung	Lingonberry
LPFOS	Moose_Lung	Lingonberry
BPFOS	Moose_Lung	Lingonberry
PFDS	Moose_Lung	Lingonberry
FOSA	Moose_Lung	Lingonberry
6:2-FTSA	Moose_Lung	Lingonberry
8:2-FTSA	Moose_Lung	Lingonberry
PFNS	Moose_Lung	Lingonberry
4:2-FTSA	Moose_Lung	Lingonberry
PFBA	Moose_Liver	Lingonberry	37.0659
PFPeA	Moose_Liver	Lingonberry
PFHxA	Moose_Liver	Lingonberry	0
PFHpA	Moose_Liver	Lingonberry
PFOA	Moose_Liver	Lingonberry	3.33225
PFNA	Moose_Liver	Lingonberry
PFDA	Moose_Liver	Lingonberry
PFUnDA	Moose_Liver	Lingonberry
PFDoDA	Moose_Liver	Lingonberry
PFTriDA	Moose_Liver	Lingonberry
PFTeDA	Moose_Liver	Lingonberry
PFBS	Moose_Liver	Lingonberry	0
PFPeS	Moose_Liver	Lingonberry	4.25597
LPFHxS	Moose_Liver	Lingonberry
BPFHxS	Moose_Liver	Lingonberry
PFHpS	Moose_Liver	Lingonberry
LPFOS	Moose_Liver	Lingonberry
BPFOS	Moose_Liver	Lingonberry
PFDS	Moose_Liver	Lingonberry
FOSA	Moose_Liver	Lingonberry
6:2-FTSA	Moose_Liver	Lingonberry
8:2-FTSA	Moose_Liver	Lingonberry
PFNS	Moose_Liver	Lingonberry
4:2-FTSA	Moose_Liver	Lingonberry
PFBA	Moose_Muscle	Lingonberry	27.2842
PFPeA	Moose_Muscle	Lingonberry
PFHxA	Moose_Muscle	Lingonberry	0
PFHpA	Moose_Muscle	Lingonberry
PFOA	Moose_Muscle	Lingonberry	0
PFNA	Moose_Muscle	Lingonberry
PFDA	Moose_Muscle	Lingonberry
PFUnDA	Moose_Muscle	Lingonberry
PFDoDA	Moose_Muscle	Lingonberry
PFTriDA	Moose_Muscle	Lingonberry
PFTeDA	Moose_Muscle	Lingonberry
PFBS	Moose_Muscle	Lingonberry	0
PFPeS	Moose_Muscle	Lingonberry	0
LPFHxS	Moose_Muscle	Lingonberry
BPFHxS	Moose_Muscle	Lingonberry
PFHpS	Moose_Muscle	Lingonberry
LPFOS	Moose_Muscle	Lingonberry
BPFOS	Moose_Muscle	Lingonberry
PFDS	Moose_Muscle	Lingonberry
FOSA	Moose_Muscle	Lingonberry
6:2-FTSA	Moose_Muscle	Lingonberry
8:2-FTSA	Moose_Muscle	Lingonberry
PFNS	Moose_Muscle	Lingonberry
4:2-FTSA	Moose_Muscle	Lingonberry

## Sheet: BMF_Vole_Owl
Tissue	PFAS	BMF_type	Mean_vole_ww	Owl_Blood_ww	BMF_Owl
Muscle	PFBA	Owl	1.51203	0.368686	0.243836
Heart	PFBA	Owl	3.16875	0.368686	0.116351
Kidney	PFBA	Owl	5.08933	0.368686	0.0724428
Spleen	PFBA	Owl	1.95342	0.368686	0.188739
Liver	PFBA	Owl	3.74108	0.368686	0.0985505
Muscle	PFPeA	Owl	0.02025	0.14332	7.07755
Heart	PFPeA	Owl	0.482417	0.14332	0.297088
Kidney	PFPeA	Owl	0.373917	0.14332	0.383295
Spleen	PFPeA	Owl	2.08042	0.14332	0.0688902
Liver	PFPeA	Owl	5.0535	0.14332	0.0283606
Muscle	PFHxA	Owl	0	0
Heart	PFHxA	Owl	0.360167	0	0
Kidney	PFHxA	Owl	0.39	0	0
Spleen	PFHxA	Owl	0.529417	0	0
Liver	PFHxA	Owl	0.114083	0	0
Muscle	PFHpA	Owl	0.0209167	0.458551	21.9228
Heart	PFHpA	Owl	0.16925	0.458551	2.70931
Kidney	PFHpA	Owl	0.0644167	0.458551	7.11851
Spleen	PFHpA	Owl	0.0981667	0.458551	4.67115
Liver	PFHpA	Owl	0.0503333	0.458551	9.11028
Muscle	PFOA	Owl	0.58975	3.07636	5.21638
Heart	PFOA	Owl	0.493	3.07636	6.24008
Kidney	PFOA	Owl	0.93925	3.07636	3.27534
Spleen	PFOA	Owl	0.686167	3.07636	4.4834
Liver	PFOA	Owl	0.945083	3.07636	3.25512
Muscle	PFNA	Owl	0	0
Heart	PFNA	Owl	0.0975	0	0
Kidney	PFNA	Owl	1.43917	0	0
Spleen	PFNA	Owl	0	0
Liver	PFNA	Owl	3.44833	0	0
Muscle	PFDA	Owl	0	0
Heart	PFDA	Owl	0.2	0	0
Kidney	PFDA	Owl	0.7125	0	0
Spleen	PFDA	Owl	0.381667	0	0
Liver	PFDA	Owl	4.53583	0	0
Muscle	PFUnDA	Owl	0	1.10425
Heart	PFUnDA	Owl	0	1.10425
Kidney	PFUnDA	Owl	0.581667	1.10425	1.89843
Spleen	PFUnDA	Owl	0.325833	1.10425	3.38902
Liver	PFUnDA	Owl	4.87417	1.10425	0.226553
Muscle	PFDoDA	Owl	0.0425833	0.488569	11.4732
Heart	PFDoDA	Owl	0.295417	0.488569	1.65383
Kidney	PFDoDA	Owl	0.550167	0.488569	0.888038
Spleen	PFDoDA	Owl	0.431417	0.488569	1.13248
Liver	PFDoDA	Owl	3.09458	0.488569	0.157879
Muscle	PFTriDA	Owl	0	0.479855
Heart	PFTriDA	Owl	0.0189167	0.479855	25.3668
Kidney	PFTriDA	Owl	0.407	0.479855	1.179
Spleen	PFTriDA	Owl	0.174833	0.479855	2.74464
Liver	PFTriDA	Owl	3.82867	0.479855	0.125332
Muscle	PFTeDA	Owl	0	0.449988
Heart	PFTeDA	Owl	0.0161667	0.449988	27.8343
Kidney	PFTeDA	Owl	0.0375	0.449988	11.9997
Spleen	PFTeDA	Owl	0.06375	0.449988	7.05864
Liver	PFTeDA	Owl	0.418	0.449988	1.07653
Muscle	PFBS	Owl	0.186	0.207028	1.11305
Heart	PFBS	Owl	0.2815	0.207028	0.735445
Kidney	PFBS	Owl	0.330667	0.207028	0.626092
Spleen	PFBS	Owl	0.440583	0.207028	0.469895
Liver	PFBS	Owl	0.42	0.207028	0.492923
Muscle	PFPeS	Owl	0.154083	2.29328	14.8834
Heart	PFPeS	Owl	0.66725	2.29328	3.43691
Kidney	PFPeS	Owl	0.878083	2.29328	2.61169
Spleen	PFPeS	Owl	0.124833	2.29328	18.3707
Liver	PFPeS	Owl	1.2285	2.29328	1.86673
Muscle	LPFHxS	Owl	20.1839	1391.36	68.9339
Heart	LPFHxS	Owl	55.9008	1391.36	24.8897
Kidney	LPFHxS	Owl	107.196	1391.36	12.9796
Spleen	LPFHxS	Owl	26.4962	1391.36	52.5114
Liver	LPFHxS	Owl	100.664	1391.36	13.8218
Muscle	BPFHxS	Owl	0.4035	0	0
Heart	BPFHxS	Owl	0.5725	0	0
Kidney	BPFHxS	Owl	0.413333	0	0
Spleen	BPFHxS	Owl	0.104167	0	0
Liver	BPFHxS	Owl	4.50167	0	0
Muscle	PFHpS	Owl	0.465	262.521	564.562
Heart	PFHpS	Owl	3.19333	262.521	82.2092
Kidney	PFHpS	Owl	15.7283	262.521	16.691
Spleen	PFHpS	Owl	1.41833	262.521	185.092
Liver	PFHpS	Owl	12.7825	262.521	20.5376
Muscle	LPFOS	Owl	191.208	4550.57	23.799
Heart	LPFOS	Owl	320.65	4550.57	14.1917
Kidney	LPFOS	Owl	1491.25	4550.57	3.05152
Spleen	LPFOS	Owl	478.25	4550.57	9.51505
Liver	LPFOS	Owl	4303.83	4550.57	1.05733
Muscle	BPFOS	Owl	15.4054	538.069	34.9272
Heart	BPFOS	Owl	63.5283	538.069	8.46974
Kidney	BPFOS	Owl	602.917	538.069	0.892443
Spleen	BPFOS	Owl	87.2133	538.069	6.16957
Liver	BPFOS	Owl		538.069
Muscle	PFDS	Owl	7.32575	30.5	4.1634
Heart	PFDS	Owl	4.03625	30.5	7.55652
Kidney	PFDS	Owl	29.68	30.5	1.02763
Spleen	PFDS	Owl	12.9553	30.5	2.35424
Liver	PFDS	Owl	301.617	30.5	0.101122
Muscle	FOSA	Owl	0.302833	6.09	20.1101
Heart	FOSA	Owl	2.81708	6.09	2.16181
Kidney	FOSA	Owl	1.48458	6.09	4.10216
Spleen	FOSA	Owl	6.16133	6.09	0.988422
Liver	FOSA	Owl	4.18258	6.09	1.45604
Muscle	6-2 FTSA	Owl	0	0
Heart	6-2 FTSA	Owl	0.0495	0	0
Kidney	6-2 FTSA	Owl	0.199833	0	0
Spleen	6-2 FTSA	Owl	0.0735833	0	0
Liver	6-2 FTSA	Owl	0.1035	0	0
Muscle	8-2 FTSA	Owl	0.4525	1.7511	3.86984
Heart	8-2 FTSA	Owl	0.958333	1.7511	1.82724
Kidney	8-2 FTSA	Owl	20.2075	1.7511	0.0866562
Spleen	8-2 FTSA	Owl	0.983333	1.7511	1.78078
Liver	8-2 FTSA	Owl	28.3842	1.7511	0.061693
Muscle	PFNS	Owl		50.5266
Heart	PFNS	Owl		50.5266
Kidney	PFNS	Owl		50.5266
Spleen	PFNS	Owl		50.5266
Liver	PFNS	Owl		50.5266
Muscle	4-2 FTSA	Owl		0
Heart	4-2 FTSA	Owl		0
Kidney	4-2 FTSA	Owl		0
Spleen	4-2 FTSA	Owl		0
Liver	4-2 FTSA	Owl		0
