# Supplementary material for: Biomagnification and potential health effects of per- and polyfluoroalkyl substances (PFAS) in a terrestrial food web
Source: Sci Rep. 2025 Aug 23;15:31003. doi: 10.1038/s41598-025-16395-6 (PMC12375026; doi:10.1038/s41598-025-16395-6)
Supplement: Supplementary file 4 — Supplementary Material 4 [file 41598_2025_16395_MOESM4_ESM.xlsx]

## Sheet: Read_Me
Supplementary Table 5
Biomagnification and potential health effects of per- and polyfluoroalkyl substances (PFAS) in a terrestrial food web
Frauke Ecke, Bjørnar Ytrehus, Magnus Evander, Birger Hörnfeldt, Alexandra Leijon, Jonas Malmsten, Aleksandra Skrobonja, Lutz Ahrens
Results from the histopathological analyses of bank vole livers. Spreadsheet "Evaluation" presents a discription of histopathological changes including comments for each vole. The spreadsheets "Vole_01" to "Vole_32" include images of all sections of bank vole livers.

## Sheet: Evaluation
Number	Pool no.	Gender age	Size of tissue	Quality	Mock overall grading of cytoplasmic changes	Alex review	Mean	Pool mean	sum_PFAS		Cytoplasmic vacuolation				Pigmentation				Cytoplasmic changes (granulation)				Hepatocellular hypertrophy				Hyperplasia				Degeneration				Cellular death				Karyocytomegaly and/or multinucleated hepatocytes				Inflammation				Other
Vole			Height x width in mm								Degree	Distribution	Location	Description	Degree	Distribution	Location	Description	Degree	Distribution	Location	Description	Degree	Distribution	Location	Description	Degree	Distribution	Location	Description	Degree	Distribution	Location	Description	Degree	Distribution	Location	Description	Degree	Distribution	Location	Description	Degree	Distribution	Location	Description	Degree	Distribution	Location
2	1	female juvenile	9 x 14	clumped cytoplasma, may be artefact?	3	3	3	1.83333	5335.46		minimal	-	-	-	minimal	-	-	-	Mild	diffuse	midlobular	granular cytoplasm in most hepatocytes, increase in size difficult to appreciate. Less granular hepatocytes in acinar row.	Mild	Diffuse	midlobular	variable size	Not observed				Sporadic, rare				Sporadic, few				Binucleated common				Not observed
12	1	female juvenile	10 x 11	Two main and two smaller fragments. Central bile canal. No obvious zonality.	1	2	1.5				moderate	multifocal	panlobular	areas with many hepatocytes with 1-5 cytoplasmic vacuoles of variable size	minimal				Minimal				minimal			smaller fragments. o Central bile canal. No obvious zonalitys mafragments. Central bile canal. No obagm, ulsmaller fragmentsmaller fragments. s	Not observed				Sporadic, rare				Sporadic, few				Binucleated common				Not observed					Multifocal	Centrolobular/midlobular
17	1	female juvenile	9 x 9	Scattered hepatocytes with granular, fragmented cp	1	1	1				minimal				minimal				Mild	multifocal, scattered	random	moderate granulation in single hepatocytes, sometimes in small clusters	minimal				Not observed				Sporadic, rare				Sporadic, few				Binucleated common				Not observed
18	2	female juvenile	9x15	Rupture. Cyst, parasitic 1,88 x 1,36 mm, probably fluke	3	4	3.5	3.16667	3373.76		mild	diffuse	variable	small vacuoles in sporadic randomly distributed h.	minimal				Mild	diffuse	centro-/midlobular	granular eosinophilic cp, in some foci many cells with highly granular cp and dark nuclei	Mild	Diffuse	perilobular	larger more eosinophilic cells with more indistinct border perilobular	Not observed				Sporadic, rare				Sporadic, few				Binucleated common				Not observed
19	2	female juvenile	8 x 5	Two relatively small fragments. Clear zonality. More eosinophilic perilobular cells.	2	2	2				minimal				minimal				Mild	diffuse	centrolobular	mild granulation of hp	Mild	Diffuse	perlobular	larger more eosinophilic cells with more indistinct border perilobular	Not observed				Sporadic, rare				Sporadic, few				Binucleated common				Not observed
20	2	female juvenile	16 x 12	Large piece and smaller piece. Clear zonality on overview	4	4	4				minimal				minimal				Moderate	diffuse	panlobular	granular cp, nuclei often indistinct	Mild	Diffuse	panlobular	sinusoids mostly narrow					Sporadic, rare				Sporadic, few				Binucleated common				Not observed
21	3	female juvenile	8 x 10	One large piece and multiple fragments. (Two "copies" on same slide).	2	3	2.5	3.5	3400.64		moderate	multifocal	subcapsular and along large vessels	few and medium-sized vacuoles in many hepatocytes in multiple foci all over the tissu	minimal				Mild	diffuse	panlobular	variable granulation	Mild	Diffuse	panlobular		Not observed				Sporadic, rare				Sporadic, few				Binucleated common				Not observed
24	3	female juvenile	10 x 12	One large piece and multiple fragments.	4	4	4				minimal				minimal				Moderate	diffuse	panlobular	granular, eosinophilic cp, zonality not obvious	Moderate	Diffuse	panlobular	sinuosoids mostly compressed	Not observed				Sporadic, rare				Sporadic, few				Binucleated common				Not observed
27	3	female juvenile	12 x 15	Not very clear zonality	4	4	4				minimal				minimal				Marked	diffuse	panlobular	granular, eosinopholic cp, most pronounced midlobular but present all three sections.	Mild	Diffuse	panlobular	variable	Not observed				Sporadic, rare				Sporadic, few				Binucleated common				Mild	Multifocal	Midlobular	Small foci of mononuclear inflammatory cell infiltration within lobuli.
6	4	female adult	22 x 8	mild zonality, more eosinophilic perilobular and basophilic centrolobular	2	2	2	1.83333	502.236		minimal				minimal				Mild	diffuse	midlobular		Minimal				Not observed				Sporadic, rare				Sporadic, few				Binucleated common				Not observed
7	4	female adult	16 x 8	very mild zonality	1	1	1				minimal				minimal				Minimal				Mild	Diffuse			Not observed				Sporadic, rare				Sporadic, few				Binucleated common				Not observed
9	4	female adult	12 x 11	partly blood filled, congested sinusoids. Erythrocytes not distinct borders, especially in sinusoids - autolytic changes?	2	3	2.5				moderate	multifocal	variable	multiple areas of varying size on variable locations	minimal				Mild	diffuse	midlobular	granular, eosinophilic cytoplasm in midlobular hepatocytes	Minimal			sinusrtoidss midlobular readited, ulsisinusoids. Erythrocytes not distinct borders, le	Not observed				Sporadic, rare				Sporadic, few				Binucleated common				Not observed
10	5	female adult	10 x 18	Almost divided. Appearing normal. Minimal zonality.	1	1	1	2	12419.5		mild	multifocal	variable		minimal				Minimal				Minimal				Not observed				Sporadic, rare				Sporadic, few				Binucleated common				Not observed
32	5	female adult	11 x 16	Two main and several small fragments.	3	3	3				minimal				minimal				Moderate	diffuse	midlobular	most pronounced midlobular, varies between lobuli	mild	diffuse	panlobular	variable	Not observed				Sporadic, rare				Sporadic, few				Binucleated common				Not observed
14	6	male juvenile	12 x 15	Fragmented in several pieces. Zonal pattern with paler h. perilobular	1	1	1	2.5	3098.74		minimal				minimal				Minimal								Not observed				Sporadic, rare				Sporadic, few				Binucleated common				Not observed
16	6	male juvenile	7 x 11	Two fragments. Duodenum included. Clear zonality.	2	2	2				minimal				minimal				Mild	diffuse	centro-/midlobular	mild granulation in more basophilic cells centrolobularly	minimal				Not observed				Sporadic, rare				Sporadic, few				Binucleated common				A few small foci of mononuclear cells fin aggregates associated with bile ducts
22	6	male juvenile	7 x 5	Strange shape. May have been squeezed. Many hemorrhages along margins	4	5	4.5				minimal				minimal				Marked	diffuse	panlobular	granular, eosinophilic cp, zonality not obvious	Moderate	Diffuse	panlobular	sinusoids not readily visible	Not observed				Sporadic, rare				Sporadic, few				Binucleated common				Not observed
23	7	male juvenile	5 x 11	Fragmented in two main pieces. Zonality not obvious, but on close inspection perilobular h.	2	3	2.5	2.5	1485.51		mild	diffuse	variable	small areas with a few vacuoles in each hepatocyte	minimal				Mild	diffuse	panlobular	granular, eosinophilic cp, zonality not obvious	mild	Diffuse	panlobular	sinusiiity not obvious, but on close inspection perilobular hs not readio visipile					Sporadic, rare				Sporadic, few				Binucleated common				Not observed
25	7	male juvenile	6 x 11, 7 x 9	Two oval pieces. Torn apart in process?	2	3	2.5				mild	focal	subcapsular	small areas with a few vacuoles in each hepatocyte	minimal				Mild	diffuse	centrolobular	mild granulationj, small globular bodies in cp	Mild	Diffuse	panlobular	sinusoids more narrow than normal and h. more rounded	Not observed				Sporadic, rare				Sporadic, few				Binucleated common				Not observed					Multifocal	Centrolobular
26	7	male juvenile	10 x 16	Not very clear zonality	2	3	2.5				minimal				focal	close to bile ducts	n.a.	small foci with macrophages filled with foamy, yellow-greenish material, probably bile	Mild	diffuse	centrolobular	mild granulation	Minimal			cular al	Not observed				Sporadic, rare				Sporadic, few				Binucleated common				Not observed
28	8	male juvenile	8 x11	Indistinct zonality. Torn on one side.	2	2	2	2	12289.7		minimal				minimal				Mild	diffuse	panlobular		mild	Diffuse	panlobular		Not observed				Sporadic, rare				Sporadic, few				Binucleated common				Very mild cholangiohepatitis	Multifocal	Around bile ducts	Very mild	mononuclear
29	8	male juvenile	6 x 8	Torn in several pieces	2	2	2				minimal				minimal				Mild	diffuse	panlobular		mild	diffuse	panlobular	variable	Not observed				Sporadic, rare				Sporadic, few				Binucleated common				Not observed
30	9	male juvenile	8 x 11	Torn in several pieces. Mild degree of zonality, not obvious	4	4	4	3	9592.81		minimal				minimal				Marked	diffuse	midlobular		mild	diffuse	panlobular		Not observed				Sporadic, rare				Sporadic, few				Binucleated common				Not observed
31	9	male juvenile	5 x 10 + 6 x 5	Two main pieces. Difficult to puzzle together.	2	2	2				moderate	diffuse	panlobular	focal to coalescing, few vacuoles in each	minimal				Mild	diffuse	panlobular		minimal				Not observed				Sporadic, rare				Sporadic, few				Binucleated common				Not observed
1	10	male adult	16 x 20	clumped cytoplasma, may be artefact? Many fissures in section. Fragile?	5	5	5	3	3116.86		minimal	-	-	-	minimal			-	Marked	diffuse	panlobular	granular, eosinophilic cytoplasm in vast majority of hepatocytes, increased size difficult to appreciate. Possibly less granular cp in most acinar hepatocytes (Zone 1). Can however not see secondary changes (compression, necrosis)	Moderate	Diffuse	panlobular	very variable size on hepatocytes	Not observed				Sporadic, rare				Sporadic, few				Binucleated common	Occasional diffuse	Not sure	Occasional binucleate cells all over the section. Location not determined.	Not observed
3	10	male adult	13 x 10	divided in two by gallbladder, centrolobular/periacinar cells (zone 3) more basophilic than centroacinar zone (zone 1).	1	2	1.5				minimal				minimal				Minimal				Minimal				Not observed				Sporadic, rare				Sporadic, few				Binucleated common				Not observed
4	10	male adult	14 x 9	divided in two by gallbladder	2	3	2.5				mild	focal	subcapsular, but also within parenchyma	small areas with a few vacuoles in each hepatocyte	minimal				Mild	diffuse	midlobular	granular cytoplasm in zone 2 of acini, less so in zone 1 and probably less so in cells closest to central venes	Minimal?				Not observed				Sporadic, rare				Sporadic, few	Random	-	Cell death, i.e. pale cells with pale nuclei, but without inflammatory response, occasional apoptotic cells	Binucleated common				Not observed
5	11	male adult	18 x 13	three pieces, very nice morphology - close to normal	1	1	1	2.83333	1558.17		minimal				minimal				Minimal			seem very normal	Minimal				Not observed				Sporadic, rare				Sporadic, few				Binucleated common				Not observed
8	11	male adult	19 x 10	two fragments, indistinct zonality, though centrolobular cells are slightly darker on low magnification	5	5	5								minimal				Marked	diffuse	panlobular	granular, eosinophilic cytoplasm in vast majority of hepatocytes, increased size difficult to appreciate.	Mild	Diffuse	panlobular	very variable size on hepatocytes	Not observed				Sporadic, rare				Sporadic, few				Binucleated common				Not observed
11	11	male adult	9x15	Almost divided. Mild zonality	2	3	2.5				minimal				minimal				Mild	diffuse	perilobular	slightly granular, pale cytoplasm	Mild	Diffuse	perilobular	variable	Not observed				Sporadic, rare				Sporadic, few				Binucleated common				Not observed
13	12	male adult	10 x 13	Tendency: Perilobular h. with more homogenous cp than mid- and centrolobular	4	4	4	2.5	1289.73		moderate	multifocal	subcapsular	some areas where h. have 2-5 vacuoles	minimal				Moderate	diffuse	panlobular, mid- & centrolobular	granular eosinophilic cp	Minimal			more hndomogs panlobular, mid- & centrolobular whmore homogenous cp than mid- anth, ulmormore bu	Not observed				Sporadic, rare				Sporadic, few				Binucleated common				Not observed
15	12	male adult	12 x 15	Two fragments, clear zonality, larger, more eosinophilic cells perilobular, while centrolobular cells were smaller and more basophilic	1	1	1				minimal				minimal				Minimal				Mild	Diffuse	perilobular	larger more eosinophilic cells with more indistinct border perilobular	Not observed				Sporadic, rare				Sporadic, few				Binucleated common				Not observed
[truncated: 1 more columns]
