# Supplementary material for: Biomagnification and potential health effects of per- and polyfluoroalkyl substances (PFAS) in a terrestrial food web
Source: Sci Rep. 2025 Aug 23;15:31003. doi: 10.1038/s41598-025-16395-6 (PMC12375026; doi:10.1038/s41598-025-16395-6)
Supplement: Supplementary file 5 — Supplementary Material 5 [file 41598_2025_16395_MOESM5_ESM.xlsx]

## Sheet: Read_Me
Supplementary Table 6
Biomagnification and potential health effects of per- and polyfluoroalkyl substances (PFAS) in a terrestrial food web
Frauke Ecke, Bjørnar Ytrehus, Magnus Evander, Birger Hörnfeldt, Alexandra Leijon, Jonas Malmsten, Aleksandra Skrobonja, Lutz Ahrens
Results from univariate statistical analyses:
Spearman_PFAS_HistPath: Spearman rank correlation coefficients between PFAS concentrations and observed histopathological changes
Age_Mann-Whitney U test: Results from Mann-Whitney U tests on PFAS concentrations between adult and juvenile bank voles
Sex_Mann-Whitney U test: Results from Mann-Whitney U tests on PFAS concentrations between male and female bank voles
Max_HistoPath_PFAS: Results from Kruskal-Wallis tests on differences in PFAS concentrations per vole pool among different classes of maximum histopathological changes
Min_HistoPath_PFAS: Results from Kruskal-Wallis tests on differences in PFAS concentrations per vole pool among different classes of minimum histopathological changes
All_comb_HistPathChange_PFAS: Spearman’s rank correlation coefficients for analysing relationships between PFAS concentrations in vole pools and individual histopathological change per pool (2-3 voles per pool) for all potential combinations of PFAS concentrations and cytoplasmatic changes. "n_pval_below_0_05" - number of p-values <0.05. "n_pval_below_4e_7" - number of p-values < Bonferroni corre…

## Sheet: Spearman_PFAS_HistPath
Variable	Spearman_rho	p_value	n
Sum_PFAS	0.038941	0.904362	12
PFOA	-0.299103	0.344953	12
PFNA	-0.221037	0.489955	12
L_PFOS	0.0177005	0.956458	12
PFHxS	-0.215946	0.500257	12
PFBA	0.0177005	0.956458	12
PFPeA	-0.134524	0.676805	12
PFHxA	-0.391866	0.207738	12
PFHpA	0.210616	0.511144	12
PFDA	-0.315068	0.318518	12
PFUnDA	-0.286748	0.366191	12
PFDoDA	-0.336309	0.28514	12
PFTriDA	-0.223026	0.485956	12
PFTeDA	-0.332769	0.29056	12
PFBS	0.0340098	0.916433	12
PFPeS	-0.150502	0.640585	12
LPFHxS	-0.215946	0.500257	12
BPFHxS	-0.221066	0.489896	12
PFHpS	-0.0708019	0.82692	12
PFDS	-0.0778821	0.809879	12
FOSA	-0.237186	0.457924	12
FTSA_6_2	-0.214982	0.502218	12
FTSA_8_2	-0.265507	0.40425	12
PFCAs	-0.244267	0.444202	12
PFSAs	0.038941	0.904362	12
Sum_Precursors	-0.223026	0.485956	12

## Sheet: Age_Mann-Whitney U test
Variable	Group1	Group2	n_Group1	n_Group2	W_statistic	p_value
Sum_PFAS	Adu	Juv	5	7	10	0.267677
PFOA	Adu	Juv	5	7	10	0.247187
PFNA	Adu	Juv	5	7	7	0.10195
L_PFOS	Adu	Juv	5	7	8	0.14899
PFHxS	Adu	Juv	5	7	11	0.343434
PFBA	Adu	Juv	5	7	4	0.030303
PFPeA	Adu	Juv	5	7	26	0.20202
PFHxA	Adu	Juv	5	7	18	1
PFHpA	Adu	Juv	5	7	7.5	0.0663932
PFDA	Adu	Juv	5	7	7	0.106061
PFUnDA	Adu	Juv	5	7	9	0.20202
PFDoDA	Adu	Juv	5	7	16	0.876263
PFTriDA	Adu	Juv	5	7	10	0.267677
PFTeDA	Adu	Juv	5	7	17	1
PFBS	Adu	Juv	5	7	6	0.0565359
PFPeS	Adu	Juv	5	7	4	0.0285878
LPFHxS	Adu	Juv	5	7	11	0.343434
BPFHxS	Adu	Juv	5	7	9	0.147407
PFHpS	Adu	Juv	5	7	9	0.20202
PFDS	Adu	Juv	5	7	9	0.20202
FOSA	Adu	Juv	5	7	17	1
FTSA_6_2	Adu	Juv	5	7	24.5	0.104613
FTSA_8_2	Adu	Juv	5	7	16	0.876263
PFCAs	Adu	Juv	5	7	11	0.343434
PFSAs	Adu	Juv	5	7	10	0.267677
Sum_Precursors	Adu	Juv	5	7	16	0.876263

## Sheet: Sex_Mann-Whitney U test
Variable	Group1	Group2	n_Group1	n_Group2	W_statistic	p_value
Sum_PFAS	Fem	Male	5	7	22	0.530303
PFOA	Fem	Male	5	7	17.5	1
PFNA	Fem	Male	5	7	22	0.51299
L_PFOS	Fem	Male	5	7	21	0.638889
PFHxS	Fem	Male	5	7	20	0.755051
PFBA	Fem	Male	5	7	18	1
PFPeA	Fem	Male	5	7	15	0.755051
PFHxA	Fem	Male	5	7	18	1
PFHpA	Fem	Male	5	7	13	0.439551
PFDA	Fem	Male	5	7	24	0.343434
PFUnDA	Fem	Male	5	7	21	0.638889
PFDoDA	Fem	Male	5	7	20	0.755051
PFTriDA	Fem	Male	5	7	20	0.755051
PFTeDA	Fem	Male	5	7	23	0.431818
PFBS	Fem	Male	5	7	19	0.862374
PFPeS	Fem	Male	5	7	22	0.50058
LPFHxS	Fem	Male	5	7	20	0.755051
BPFHxS	Fem	Male	5	7	18	1
PFHpS	Fem	Male	5	7	16	0.876263
PFDS	Fem	Male	5	7	22	0.530303
FOSA	Fem	Male	5	7	17	1
FTSA_6_2	Fem	Male	5	7	18	1
FTSA_8_2	Fem	Male	5	7	16	0.876263
PFCAs	Fem	Male	5	7	20	0.755051
PFSAs	Fem	Male	5	7	22	0.530303
Sum_Precursors	Fem	Male	5	7	17	1

## Sheet: Max_HistoPath_PFAS
Variable	n	n_Groups	Kruskal_statistic	p_value
Sum_PFAS	12	4	2.11538	0.548807
PFOA	12	4	1.66561	0.644606
PFNA	12	4	3.06856	0.381175
L_PFOS	12	4	3.14103	0.370389
PFHxS	12	4	1.12179	0.771815
PFBA	12	4	6.67949	0.0828465
PFPeA	12	4	1.12179	0.771815
PFHxA	12	4	6.875	0.0759905
PFHpA	12	4	5.55446	0.135418
PFDA	12	4	4.42308	0.219255
PFUnDA	12	4	2.41026	0.491728
PFDoDA	12	4	4.50641	0.211719
PFTriDA	12	4	2.58333	0.460419
PFTeDA	12	4	4.33333	0.227647
PFBS	12	4	2.39575	0.494426
PFPeS	12	4	1.20614	0.751532
LPFHxS	12	4	1.12179	0.771815
BPFHxS	12	4	2.2558	0.521042
PFHpS	12	4	2.66026	0.447024
PFDS	12	4	1.89103	0.59533
FOSA	12	4	1.48718	0.685232
FTSA_6_2	12	4	1.11364	0.773783
FTSA_8_2	12	4	2.52564	0.470675
PFCAs	12	4	1.19872	0.753312
PFSAs	12	4	2.11538	0.548807
Sum_Precursors	12	4	2.10256	0.551394

## Sheet: Min_HistoPath_PFAS
Variable	Group1	Group2	n_Group1	n_Group2	W_statistic	p_value
Sum_PFAS	1	2	7	5	11	0.343434
PFOA	1	2	7	5	17	1
PFNA	1	2	7	5	11	0.326453
L_PFOS	1	2	7	5	9	0.20202
PFHxS	1	2	7	5	18	1
PFBA	1	2	7	5	7	0.106061
PFPeA	1	2	7	5	24	0.343434
PFHxA	1	2	7	5	16	0.802839
PFHpA	1	2	7	5	8	0.08201
PFDA	1	2	7	5	11	0.343434
PFUnDA	1	2	7	5	17	1
PFDoDA	1	2	7	5	22	0.530303
PFTriDA	1	2	7	5	17	1
PFTeDA	1	2	7	5	24	0.343434
PFBS	1	2	7	5	11	0.298285
PFPeS	1	2	7	5	14	0.613431
LPFHxS	1	2	7	5	18	1
BPFHxS	1	2	7	5	19	0.856294
PFHpS	1	2	7	5	14	0.638889
PFDS	1	2	7	5	13	0.530303
FOSA	1	2	7	5	23	0.431818
FTSA_6_2	1	2	7	5	22.5	0.261209
FTSA_8_2	1	2	7	5	21	0.638889
PFCAs	1	2	7	5	17	1
PFSAs	1	2	7	5	11	0.343434
Sum_Precursors	1	2	7	5	21	0.638889

## Sheet: All_comb_HistPathChange_PFAS
PFAS	n_pval_below_0_05	n_pval_below_4e_7	N_Pools_above_LOQ	%_significant			N possible combinations: 104976
Sum_PFAS	2436	0	12	2.32053
PFOA	2922	0	9	2.78349
PFNA	4932	0	9	4.69822
L_PFOS	2544	0	12	2.42341
PFHxS	3834	0	12	3.65226
PFBA	2016	0	12	1.92044
PFPeA	4422	0	12	4.21239
PFHxA	1434	0	2	1.36603
PFHpA	948	0	4	0.903064
PFDA	6546	0	11	6.23571
PFUnDA	7080	0	12	6.7444
PFDoDA	7260	0	12	6.91587
PFTriDA	6000	0	12	5.71559
PFTeDA	8874	0	11	8.45336
PFBS	1332	0	6	1.26886
PFPeS	4866	0	7	4.63535
LPFHxS	3834	0	12	3.65226
BPFHxS	3768	0	5	3.58939
PFHpS	1686	0	12	1.60608
PFDS	2790	0	12	2.65775
FOSA	4530	0	12	4.31527
FTSA_6_2	16518	0	2	15.735
FTSA_8_2	6270	0	12	5.97279
PFCAs	4296	0	12	4.09236
PFSAs	2436	0	12	2.32053
Sum_Precursors	5766	0	12	5.49268
