# Supplementary material for: Biomagnification and potential health effects of per- and polyfluoroalkyl substances (PFAS) in a terrestrial food web
Source: Sci Rep. 2025 Aug 23;15:31003. doi: 10.1038/s41598-025-16395-6 (PMC12375026; doi:10.1038/s41598-025-16395-6)
Supplement: Supplementary file 6 — Supplementary Material 6 [file 41598_2025_16395_MOESM6_ESM.xlsx]

## Sheet: Read_Me
Supplementary Table 7
Biomagnification and potential health effects of per- and polyfluoroalkyl substances (PFAS) in a terrestrial food web
Frauke Ecke, Bjørnar Ytrehus, Magnus Evander, Birger Hörnfeldt, Alexandra Leijon, Jonas Malmsten, Aleksandra Skrobonja, Lutz Ahrens
Sampling location and description of samples
Final ID: ID of sample
Pool: Pool number a bank vole belongs to
Y-coordinate (RT90 2.5gV): Y coordinate of sampling location in coordinate system RT90 2.5 gon west
X-coordinate (RT90 2.5gV): X coordinate of sampling location in coordinate system RT90 2.5 gon west
Species: Sample type
Sex: The sex of mammal
Age: Estimated age of mammal
Weight_g: Weight in gram
Year: Year of sampling
Month: Month of sampling
Day: Day of sampling
PUUV: Infection status of bank vole. PUUV- - negative, PUUV+ - positive

## Sheet: Sheet1
Final ID	Pool	Y-coordinate (RT90 2.5gV)	X-coordinate (RT90 2.5gV)	Species	Sex	Age	Weight_g	Year	Month	Day	PUUV
1	Vole_10	7009738	1431674	Bank vole	Male	Adult	24.9	2022	7	13	PUUV-
2	Vole_1	7009593	1431867	Bank vole	Female	Juvenile	15.6	2022	7	13	PUUV-
3	Vole_10	7009593	1431867	Bank vole	Male	Adult	23	2022	7	13	PUUV-
4	Vole_10	7009593	1431867	Bank vole	Male	Adult	18.2	2022	7	13	PUUV+
5	Vole_11	7009593	1431867	Bank vole	Male	Adult	17.7	2022	7	14	PUUV+
6	Vole_4	7009738	1431674	Bank vole	Female	Adult	27.7	2022	7	14	PUUV+
7	Vole_4	7009738	1431674	Bank vole	Female	Adult	24.8	2022	7	14	PUUV-
8	Vole_11	7009507	1431655	Bank vole	Male	Adult	26	2022	7	14	PUUV+
9	Vole_4	7009738	1431674	Bank vole	Female	Adult	27.3	2022	8	11	PUUV-
10	Vole_5	7009507	1431655	Bank vole	Female	Adult	19	2022	8	11	PUUV+
11	Vole_11	7009507	1431655	Bank vole	Male	Adult	22.6	2022	8	11	PUUV-
12	Vole_1	7009507	1431655	Bank vole	Female	Juvenile	11.1	2022	8	11
13	Vole_12	7009593	1431867	Bank vole	Male	Adult	17.6	2022	8	12	PUUV-
14	Vole_6	7009738	1431674	Bank vole	Male	Juvenile	12.4	2022	8	12
15	Vole_12	7009507	1431655	Bank vole	Male	Adult	20.5	2022	8	12	PUUV-
16	Vole_6	7009507	1431655	Bank vole	Male	Juvenile	17.2	2022	8	12	PUUV-
17	Vole_1	7009593	1431867	Bank vole	Female	Juvenile	14.2	2022	9	13
18	Vole_2	7009738	1431674	Bank vole	Female	Juvenile	13.9	2022	9	13
19	Vole_2	7009738	1431674	Bank vole	Female	Juvenile	13.6	2022	9	13
20	Vole_2	7009738	1431674	Bank vole	Female	Juvenile	13.8	2022	9	13
21	Vole_3	7009738	1431674	Bank vole	Female	Juvenile	11.4	2022	9	13
22	Vole_6	7009507	1431655	Bank vole	Male	Juvenile	11.2	2022	9	13
23	Vole_7	7009507	1431655	Bank vole	Male	Juvenile	15.8	2022	9	13	PUUV-
24	Vole_3	7009507	1431655	Bank vole	Female	Juvenile	14.1	2022	9	13
25	Vole_7	7009507	1431655	Bank vole	Male	Juvenile	14.2	2022	9	13
26	Vole_7	7009593	1431867	Bank vole	Male	Juvenile	17.3	2022	9	14	PUUV-
27	Vole_3	7009738	1431674	Bank vole	Female	Juvenile	14.1	2022	9	14
28	Vole_8	7009738	1431674	Bank vole	Male	Juvenile	14.1	2022	9	14
29	Vole_8	7009738	1431674	Bank vole	Male	Juvenile	10.6	2022	9	14
30	Vole_9	7009507	1431655	Bank vole	Male	Juvenile	15.8	2022	9	14	PUUV-
31	Vole_9	7009507	1431655	Bank vole	Male	Juvenile	17.9	2022	9	14	PUUV-
32	Vole_5	7009507	1431655	Bank vole	Female	Adult	17.2	2022	9	14	PUUV-
Ungulate_1		7009728	1436437	Roedeer	Male	Juvenile		2021	10	2
Ungulate_2		7009728	1436437	Roedeer	Female	Juvenile		2021	10	2
Ungulate_3		7009728	1436437	Moose	Female	Adult		2021	10	12
Ungulate_4		7008055	1436352	Moose	Female	Juvenile		2021	10	23
Ungulate_5		7011611	1433589	Moose	Male	Juvenile		2021	9	18
Ungulate_6		7010125	1432387	Roedeer	Female	Juvenile		2022	1	16
Ungulate_7		7011228	1433132	Roedeer	Male	Juvenile		2022	1	21
Ungulate_8		7011587	1434517	Moose		Juvenile		2021	12	16
Ungulate_9		7007814	1432066	Roedeer	Male	Juvenile		2021	10	2
Ungulate_10		7008383	1431711	Roedeer	Male	Adult		2021	10	12
Ungulate_11		7012050	1435304	Roedeer	Female	Juvenile		2021	10	2
Ungulate_12		7012375	1432710	Roedeer	Female	Juvenile		2021	10	3
Ungulate_13		7012305	1434639	Roedeer	Female	Juvenile		2021	10	9
Ungulate_14		7011888	1432700	Roedeer	Female	Juvenile		2021	10	10
Ungulate_15		7011043	1435858	Moose	Male	Juvenile		2021	10	26
Ungulate_16		7008097	1436617	Moose	Female	Juvenile		2021	10	17
Ungulate_17		7011818	1435290	Moose	Male	Juvenile		2021	10	6
Ungulate_18		7011905	1435245	Moose	Male	Adult		2021	11	20
FRO-01		7009547	1431674	Sweet tooth				2022	8	12
FRO-02		7009736	1432290	Sweet tooth				2022	8	18
FRO-03		7009776	1431653	Sweet tooth				2022	8	18
FRO-04		7008441	1435984	Raspberry				2022	8	12
FRO-05		7009808	1435691	Raspberry				2022	8	12
FRO-06		7009863	1432354	Raspberry				2022	8	18
FRO-07		7009501	1431654	Blueberry				2022	8	12
FRO-08		7011356	1432687	Blueberry				2022	8	19
FRO-09		7011301	1433077	Blueberry				2022	8	19
FRO-10		7009547	1431674	Soil				2022	8	12
FRO-11		7009736	1432290	Soil				2022	8	18
FRO-12		7009776	1431653	Soil				2022	8	18
FRO-13		7008441	1435984	Soil				2022	8	12
FRO-14		7009808	1435691	Soil				2022	8	12
FRO-15		7009863	1432354	Soil				2022	8	18
FRO-16		7009501	1431654	Soil				2022	8	12
FRO-17		7011356	1432687	Soil				2022	8	19
FRO-18		7011301	1433077	Soil				2022	8	19
FRO-19		7009501	1431654	Lingonberry				2022	9	14
FRO-20		7008812	1432242	Lingonberry				2022	9	14
FRO-21		7011301	1433077	Lingonberry				2022	9	14
FRO-22		7008812	1432242	Soil				2022	9	14
REF-01		7087636	1688131	Sweet tooth				2022	8	15
REF-02		7087787	1687677	Sweet tooth				2022	9	1
REF-03		7087731	1687986	Sweet tooth				2022	9	1
REF-04		7087740	1688267	Raspberry				2022	8	15
REF-05		7093802	1687723	Raspberry				2022	8	15
REF-06		7087488	1687744	Raspberry				2022	8	15
REF-07		7087386	1688130	Blueberry				2022	8	15
REF-08		7087645	1688069	Blueberry				2022	8	15
REF-09		7087716	1687905	Blueberry				2022	8	15
REF-10		7087636	1688131	Soil				2022	8	15
REF-11		7087787	1687677	Soil				2022	9	1
REF-12		7087731	1687986	Soil				2022	9	1
REF-13		7087740	1688267	Soil				2022	8	15
REF-14		7093802	1687723	Soil				2022	8	15
REF-15		7087488	1687744	Soil				2022	8	15
REF-16		7087386	1688130	Soil				2022	8	15
REF-17		7087645	1688069	Soil				2022	8	15
REF-18		7087716	1687905	Soil				2022	8	15
REF-19		7087386	1688130	Lingonberry				2022	9	15
REF-20		7149769	1679642	Lingonberry				2022	9	17
REF-21		7161243	1688781	Lingonberry				2022	9	27
REF-22		7149769	1679642	Soil				2022	9	17
REF-23		7161243	1688781	Soil				2022	9	27
