# Supplementary material for: Biomagnification and potential health effects of per- and polyfluoroalkyl substances (PFAS) in a terrestrial food web
Source: Sci Rep. 2025 Aug 23;15:31003. doi: 10.1038/s41598-025-16395-6 (PMC12375026; doi:10.1038/s41598-025-16395-6)
Supplement: Supplementary file 8 — Supplementary Material 8 [file 41598_2025_16395_MOESM8_ESM.xlsx]

## Sheet: ReadMe
Supplementary Table 9
Biomagnification and potential health effects of per- and polyfluoroalkyl substances (PFAS) in a terrestrial food web
Frauke Ecke, Bjørnar Ytrehus, Magnus Evander, Birger Hörnfeldt, Alexandra Leijon, Jonas Malmsten, Aleksandra Skrobonja, Lutz Ahrens
Conversion of concentrations in bank vole muscle, liver, kidney and spleen based on tissue/organ wet and dw data from Data from Ecke, F., et al., Seasonal shift of diet in bank voles explains trophic fate of anthropogenic osmium? Science of The Total Environment, 2018. 624: p. 1634-1639.
All weights in gram (g). The columns "Spleen_%water", "Liver_%water", "Muscle_%water", and "Kidney_%water" give the water content (percent) in fresh spleen, liver, muscle, and kidney, respectively.

## Sheet: Protokoll_Sork_Os_vavnad_vagnin
ID	Kidney (tube & freezed)	Liver (tube & freezed)	Mussel (tube & freezed)	Spleen (tube & freezed)	Lungs (tube & freezed)	Kidney (tube & freeze-dried)	Liver (tube & freeze-dried)	Mussel (tube & freeze-dried)	Spleen (tube & freeze-dried)	Lungs (tube & freeze-dried)	Kidney (emty tube)	Liver (emty tube)	Mussel (emty tube)	Spleen (emty tube)	Lungs (emty tube)	Lungs fresh-w (g)	Liver fresh-w (g)	Spleen fresh-w (g)	Kidney fresh-w (g)	Mussel fresh-w (g)	Lungs dry-w (g)	Liver dry-w (g)	Spleen dry-w (g)	Kidney dry-w (g)	Mussel dry-w (g)		Spleen_%water	Liver_%water	Muscle_%water	Kidney_%water
Hap-100	1.303	1.674	1.219	1.183	1.317	1.164	1.263	1.133	1.13	1.155	1.115	1.117	1.107	1.115	1.114	0.203	0.557	0.068	0.188	0.112	0.041	0.146	0.015	0.049	0.026		81.9277	79.2319	81.1594	79.3249
Hap-101	1.292	1.834	1.232	1.155	1.308	1.162	1.317	1.135	1.123	1.158	1.102	1.113	1.104	1.115	1.112	0.196	0.721	0.04	0.19	0.128	0.046	0.204	0.008	0.06	0.031		83.3333	77.9459	80.5031	76
Hap-102	1.316	1.793	1.198	1.14	1.23	1.169	1.302	1.13	1.115	1.137	1.11	1.119	1.108	1.105	1.112	0.118	0.674	0.035	0.206	0.09	0.025	0.183	0.01	0.059	0.022		77.7778	78.6464	80.3571	77.7358
Hap-103	1.482	2.494	1.719	1.108	1.333	1.138	1.41	1.195	1.057	1.082	1.026	1.037	1.047	1.048	1.014	0.319	1.457	0.06	0.456	0.672	0.068	0.373	0.009	0.112	0.148		86.9565	79.6175	81.9512	80.2817
Hap-104	1.375	2.234	1.349	1.313	1.285	1.127	1.345	1.105	1.093	1.093	1.041	1.048	1.036	1.037	1.042	0.243	1.186	0.276	0.334	0.313	0.051	0.297	0.056	0.086	0.069		83.1325	79.973	81.9372	79.5238
Hap-105	1.205	2.08	1.431	1.064	1.21	1.075	1.305	1.113	1.021	1.059	1.028	1.018	1.016	1.013	1.014	0.196	1.062	0.051	0.177	0.415	0.045	0.287	0.008	0.047	0.097		86.4407	78.725	81.0547	79.0179
Hap-106	1.216	2.063	1.292	1.136	1.301	1.085	1.3	1.099	1.05	1.1	1.039	1.038	1.038	1.029	1.045	0.256	1.025	0.107	0.177	0.254	0.055	0.262	0.021	0.046	0.061		83.5937	79.6426	80.6349	79.3722
Hap-107	1.212	2	1.352	1.075	1.18	1.086	1.314	1.127	1.044	1.069	1.038	1.051	1.053	1.035	1.04	0.14	0.949	0.04	0.174	0.299	0.029	0.263	0.009	0.048	0.074		81.6327	78.3003	80.1609	78.3784
Hap-108	1.227	2.092	1.275	1.099	1.259	1.087	1.324	1.095	1.059	1.085	1.037	1.043	1.038	1.046	1.039	0.22	1.049	0.053	0.19	0.237	0.046	0.281	0.013	0.05	0.057		80.303	78.8722	80.6122	79.1667
Hap-110	1.297	2.108	1.321	1.136	1.352	1.167	1.38	1.169	1.117	1.165	1.115	1.11	1.116	1.112	1.11	0.242	0.998	0.024	0.182	0.205	0.055	0.27	0.005	0.052	0.053		82.7586	78.7066	79.4574	77.7778
Hap-111	1.208	1.85	1.118	1.04	1.142	1.058	1.24	1.025	1.007	1.025	0.999	1.009	0.995	1	0.993	0.149	0.841	0.04	0.209	0.123	0.032	0.231	0.007	0.059	0.03		85.1064	78.4515	80.3922	77.9851
Hap-113	1.496	2.418	1.362	1.578	1.417	1.205	1.458	1.168	1.215	1.17	1.103	1.108	1.113	1.121	1.11	0.307	1.31	0.457	0.393	0.249	0.06	0.35	0.094	0.102	0.055		82.9401	78.9157	81.9079	79.3939
Hap-114	1.38	2.379	1.39	1.338	1.373	1.177	1.447	1.172	1.158	1.165	1.106	1.109	1.108	1.108	1.114	0.259	1.27	0.23	0.274	0.282	0.051	0.338	0.05	0.071	0.064		82.1429	78.9801	81.5029	79.4203
Hap-115	1.288	1.791	1.491	1.154	1.362	1.159	1.304	1.207	1.117	1.165	1.108	1.112	1.112	1.111	1.11	0.252	0.679	0.043	0.18	0.379	0.055	0.192	0.006	0.051	0.095		87.7551	77.9564	79.9578	77.9221
Hap-116	1.324	2.069	1.437	1.249	1.314	1.17	1.383	1.191	1.146	1.155	1.106	1.112	1.109	1.112	1.111	0.203	0.957	0.137	0.218	0.328	0.044	0.271	0.034	0.064	0.082		80.117	77.9316	80	77.305
Hap-117	1.336	1.913	1.434	1.18	1.304	1.172	1.341	1.184	1.125	1.183	1.109	1.121	1.11	1.11	1.115	0.189	0.792	0.07	0.227	0.324	0.068	0.22	0.015	0.063	0.074		82.3529	78.2609	81.407	78.2759
Hap-120	1.34	1.851	1.43	1.292	1.323	1.173	1.318	1.194	1.152	1.158	1.106	1.118	1.118	1.11	1.114	0.209	0.733	0.182	0.234	0.312	0.044	0.2	0.042	0.067	0.076		81.25	78.5638	80.4124	77.7409
Hap-121	1.435	1.755	1.294	1.162	1.323	1.193	1.289	1.165	1.12	1.154	1.11	1.107	1.111	1.113	1.11	0.213	0.648	0.049	0.325	0.183	0.044	0.182	0.007	0.083	0.054		87.5	78.0723	77.2152	79.6569
Hap-122	1.326	2.096	1.382	1.138	1.298	1.181	1.397	1.185	1.11	1.156	1.116	1.121	1.108	1.104	1.108	0.19	0.975	0.034	0.21	0.274	0.048	0.276	0.006	0.065	0.077		85	77.9376	78.0627	76.3636
Hap-123	1.216	2.095	1.311	1.489	1.318	1.062	1.331	1.162	1.194	1.155	1.002	1.041	1.111	1.104	1.114	0.204	1.054	0.385	0.214	0.2	0.041	0.29	0.09	0.06	0.051		81.0526	78.4226	79.6813	78.1022
Hap-124	1.265	1.948	1.317	1.162	1.323	1.147	1.336	1.16	1.123	1.15	1.103	1.113	1.111	1.113	1.106	0.217	0.835	0.049	0.162	0.206	0.044	0.223	0.01	0.044	0.049		83.0508	78.9225	80.7843	78.6408
Hap-125	1.534	2.509	1.707	1.221	1.562	1.21	1.427	1.252	1.128	1.205	1.106	1.043	1.112	1.103	1.117	0.445	1.466	0.118	0.428	0.595	0.088	0.384	0.025	0.104	0.14		82.5175	79.2432	80.9524	80.4511
Hap-130	1.478	2.426	1.493	1.149	1.424	1.203	1.46	1.195	1.114	1.183	1.111	1.11	1.103	1.104	1.118	0.306	1.316	0.045	0.367	0.39	0.065	0.35	0.01	0.092	0.092		81.8182	78.9916	80.9129	79.9564
Hap-131	1.32	2.155	1.53	1.632	1.376	1.166	1.401	1.208	1.238	1.163	1.11	1.115	1.112	1.115	1.106	0.27	1.04	0.517	0.21	0.418	0.057	0.286	0.123	0.056	0.096		80.7812	78.4314	81.323	78.9474
Hap-132	1.39	2.358	1.474	1.363	1.389	1.126	1.434	1.192	1.161	1.167	1.048	1.113	1.114	1.114	1.109	0.28	1.245	0.249	0.342	0.36	0.058	0.321	0.047	0.078	0.078		84.1216	79.5019	82.1918	81.4286
Hap-139	1.307	1.866	1.287	1.156	1.3	1.163	1.318	1.15	1.118	1.15	1.112	1.109	1.105	1.108	1.109	0.191	0.757	0.048	0.195	0.182	0.041	0.209	0.01	0.051	0.045		82.7586	78.3644	80.1762	79.2683
Hap-140	1.338	2.046	1.294	1.167	1.291	1.168	1.365	1.151	1.117	1.147	1.108	1.114	1.11	1.106	1.11	0.181	0.932	0.061	0.23	0.184	0.037	0.251	0.011	0.06	0.041		84.7222	78.7828	81.7778	79.3103
Hap-142	1.336	2.096	1.286	1.141	1.251	1.163	1.383	1.151	1.117	1.141	1.103	1.111	1.11	1.108	1.107	0.144	0.985	0.033	0.233	0.176	0.034	0.272	0.009	0.06	0.041		78.5714	78.3612	81.106	79.5222
Hap-143	1.408	2.657	1.378	1.169	1.37	1.181	1.536	1.172	1.124	1.173	1.105	1.12	1.114	1.113	1.115	0.255	1.537	0.056	0.303	0.264	0.058	0.416	0.011	0.076	0.058		83.5821	78.6994	81.9876	79.9472
Hap-144	1.296	2.061	1.287	1.751	1.286	1.162	1.357	1.15	1.25	1.142	1.118	1.115	1.108	1.11	1.104	0.182	0.946	0.641	0.178	0.179	0.038	0.242	0.14	0.044	0.042		82.0743	79.6296	80.9955	80.1802
Hap-145	1.345	2.61	1.358	1.877	1.368	1.166	1.524	1.165	1.285	1.167	1.101	1.121	1.109	1.114	1.116	0.252	1.489	0.763	0.244	0.249	0.051	0.403	0.171	0.065	0.056		81.6916	78.6998	81.6393	78.9644
Hap-147	1.268	1.897	1.242	1.16	1.254	1.157	1.333	1.148	1.121	1.143	1.114	1.111	1.12	1.112	1.113	0.141	0.786	0.048	0.154	0.122	0.03	0.222	0.009	0.043	0.028		84.2105	77.9762	81.3333	78.1726
Hap-179	1.42	2.575	1.353	1.153	1.317	1.19	1.543	1.166	1.121	1.154	1.11	1.115	1.11	1.109	1.114	0.203	1.46	0.044	0.31	0.243	0.04	0.428	0.012	0.08	0.056		78.5714	77.3305	81.2709	79.4872
Hap-187	1.391	2.75	1.368	2.136	1.357	1.179	1.568	1.171	1.348	1.162	1.102	1.119	1.111	1.114	1.112	0.245	1.631	1.022	0.289	0.257	0.05	0.449	0.234	0.077	0.06		81.3694	78.4135	81.0726	78.9617
Hap-189	1.326	2.18	1.316	1.159	1.271	1.172	1.413	1.154	1.121	1.149	1.11	1.11	1.1	1.111	1.113	0.158	1.07	0.048	0.216	0.216	0.036	0.303	0.01	0.062	0.054		82.7586	77.9315	80	77.6978
Hap-190	1.296	1.99	1.257	1.166	1.305	1.159	1.36	1.148	1.121	1.159	1.112	1.121	1.115	1.108	1.116	0.189	0.869	0.058	0.184	0.142	0.043	0.239	0.013	0.047	0.033		81.6901	78.4296	81.1429	79.6537
Hap-193	1.415	2.691	1.292	2.323	1.353	1.187	1.536	1.153	1.389	1.159	1.106	1.118	1.107	1.111	1.11	0.243	1.573	1.212	0.309	0.185	0.049	0.418	0.278	0.081	0.046		81.3423	79.0055	80.0866	79.2308
Hap-50	1.218	1.942	1.19	1.2	1.199	1.059	1.257	1.041	1.038	1.044	1.003	0.997	0.987	0.997	1.002	0.197	0.945	0.203	0.215	0.203	0.042	0.26	0.041	0.056	0.054		83.1967	78.4232	78.9883	79.3358
Hap-51	1.227	1.827	1.14	1.057	1.208	1.066	1.24	1.038	1.012	1.048	1.005	1.013	1	1.001	1.008	0.2	0.814	0.056	0.222	0.14	0.04	0.227	0.011	0.061	0.038		83.5821	78.194	78.6517	78.4452
Hap-52	1.411	2.629	1.226	1.478	1.312	1.083	1.44	1.045	1.089	1.057	0.986	1	0.986	1.007	0.994	0.318	1.629	0.471	0.425	0.24	0.063	0.44	0.082	0.097	0.059		85.1718	78.7337	80.2676	81.4176
Hap-53	1.281	2.327	1.284	1.129	1.24	1.077	1.367	1.063	1.021	1.056	1.001	1.013	0.985	0.991	1.008	0.232	1.314	0.138	0.28	0.299	0.048	0.354	0.03	0.076	0.078		82.1429	78.777	79.3103	78.6517
Hap-54	1.278	2.136	1.105	1.058	1.213	1.085	1.308	1.015	1.015	1.037	1.016	1.008	0.982	1.004	0.992	0.221	1.128	0.054	0.262	0.123	0.045	0.3	0.011	0.069	0.033		83.0769	78.9916	78.8462	79.1541
Hap-63	1.211	1.819	1.215	1.06	1.221	1.097	1.27	1.084	1.037	1.08	1.054	1.055	1.039	1.029	1.042	0.179	0.764	0.031	0.157	0.176	0.038	0.215	0.008	0.043	0.045		79.4872	78.0388	79.638	78.5
Hap-64	1.165	1.734	1.144	1.044	1.193	1.043	1.195	1.034	1.005	1.036	1.001	0.99	0.993	0.995	0.997	0.196	0.744	0.049	0.164	0.151	0.039	0.205	0.01	0.042	0.041		83.0508	78.3983	78.6458	79.6117
Hap-65	1.205	1.863	1.113	1.295	1.246	1.051	1.231	1.014	1.053	1.052	0.996	1.001	0.98	0.983	0.999	0.247	0.862	0.312	0.209	0.133	0.053	0.23	0.07	0.055	0.034		81.6754	78.9377	79.6407	79.1667
Hap-66	1.211	2.108	1.05	1.105	1.212	1.042	1.299	1.003	1.022	1.047	0.985	1.004	0.989	0.998	1.005	0.207	1.104	0.107	0.226	0.061	0.042	0.295	0.024	0.057	0.014		81.6794	78.9135	81.3333	79.8587
Hap-67	1.207	1.754	1.292	1.088	1.237	1.082	1.233	1.095	1.055	1.088	1.038	1.038	1.032	1.044	1.046	0.191	0.716	0.044	0.169	0.26	0.042	0.195	0.011	0.044	0.063		80	78.595	80.4954	79.3427
Hap-68	1.191	1.788	1.255	1.105	1.18	1.08	1.249	1.085	1.045	1.069	1.039	1.042	1.025	1.028	1.039	0.141	0.746	0.077	0.152	0.23	0.03	0.207	0.017	0.041	0.06		81.9149	78.2791	79.3103	78.7565
Hap-69	1.227	1.914	1.274	1.063	1.196	1.101	1.272	1.095	1.04	1.075	1.052	1.042	1.041	1.035	1.043	0.153	0.872	0.028	0.175	0.233	0.032	0.23	0.005	0.049	0.054		84.8485	79.1289	81.1847	78.125
Hap-70	1.181	1.755	1.225	1.04	1.211	1.08	1.234	1.097	1.032	1.079	1.036	1.035	1.053	1.027	1.036	0.175	0.72	0.013	0.145	0.172	0.043	0.199	0.005	0.044	0.044		72.2222	78.346	79.6296	76.7196
Hap-71	1.241	2.066	1.216	1.073	1.226	1.102	1.331	1.072	1.052	1.083	1.044	1.044	1.027	1.037	1.043	0.183	1.022	0.036	0.197	0.189	0.04	0.287	0.015	0.058	0.045		70.5882	78.0749	80.7692	77.2549
Hap-72	1.16	1.806	1.136	1.034	1.17	1.032	1.216	1.024	1.011	1.031	0.982	0.994	0.982	1.001	0.996	0.174	0.812	0.033	0.178	0.154	0.035	0.222	0.01	0.05	0.042		76.7442	78.53	78.5714	78.0702
Hap-73	1.235	2.03	1.244	1.1	1.229	1.092	1.291	1.084	1.055	1.081	1.038	1.044	1.033	1.037	1.044	0.185	0.986	0.063	0.197	0.211	0.037	0.247	0.018	0.054	0.051		77.7778	79.9676	80.5344	78.4861
Hap-82	1.355	2.585	1.287	1.287	1.331	1.13	1.456	1.101	1.084	1.103	1.044	1.041	1.048	1.034	1.048	0.283	1.544	0.253	0.311	0.239	0.055	0.415	0.05	0.086	0.053		83.4983	78.8157	81.8493	78.3375
Hap-83	1.369	2.61	1.218	1.317	1.328	1.13	1.446	1.085	1.096	1.106	1.046	1.03	1.05	1.038	1.049	0.279	1.58	0.279	0.323	0.168	0.057	0.416	0.058	0.084	0.035		82.7893	79.1583	82.7586	79.3612
Hap-84	1.285	2.043	1.317	1.263	1.313	1.111	1.313	1.104	1.088	1.1	1.037	1.042	1.035	1.038	1.04	0.273	1.001	0.225	0.248	0.282	0.06	0.271	0.05	0.074	0.069		81.8182	78.695	80.3419	77.0186
Hap-85	1.3	2.43	1.284	1.704	1.308	1.106	1.421	1.109	1.205	1.089	1.039	1.053	1.048	1.047	1.028	0.28	1.377	0.657	0.261	0.236	0.061	0.368	0.158	0.067	0.061		80.6135	78.9112	79.4613	79.5732
Hap-86	1.238	2.099	1.21	1.105	1.268	1.091	1.342	1.08	1.06	1.092	1.034	1.05	1.034	1.052	1.045	0.223	1.049	0.053	0.204	0.176	0.047	0.292	0.008	0.057	0.046		86.8852	78.2252	79.2793	78.1609
Hap-87	1.357	2.364	1.292	1.098	1.318	1.12	1.344	1.091	1.052	1.1	1.046	1.052	1.031	1.037	1.047	0.271	1.312	0.061	0.311	0.261	0.053	0.292	0.015	0.074	0.06		80.2632	81.7955	81.3084	80.7792
Hap-88	1.383	2.259	1.238	1.173	1.31	1.131	1.363	1.088	1.062	1.099	1.04	1.033	1.037	1.033	1.046	0.264	1.226	0.14	0.343	0.201	0.053	0.33	0.029	0.091	0.051		82.8402	78.7918	79.7619	79.0323
Hap-89	1.209	2.105	1.083	1.318	1.218	1.056	1.296	1.019	1.059	1.036	1.001	1.008	0.999	0.987	0.984	0.234	1.097	0.331	0.208	0.084	0.052	0.288	0.072	0.055	0.02		82.134	79.2058	80.7692	79.0875
Hap-90	1.191	1.986	1.19	1.384	1.224	1.076	1.29	1.066	1.124	1.079	1.029	1.051	1.022	1.048	1.041	0.183	0.935	0.336	0.162	0.168	0.038	0.239	0.076	0.047	0.044		81.5534	79.6422	79.2453	77.512
Hap-91	1.363	2.288	1.239	1.163	1.359	1.126	1.379	1.205	1.071	1.109	1.039	1.048	1.078	1.047	1.03	0.329	1.24	0.116	0.324	0.161	0.079	0.331	0.024	0.087	0.127		82.8571	78.9306	55.9028	78.8321
Hap-99	1.29	1.765	1.267	1.352	1.289	1.162	1.286	1.145	1.162	1.154	1.114	1.112	1.105	1.113	1.113	0.176	0.653	0.239	0.176	0.162	0.041	0.174	0.049	0.048	0.04		82.9861	78.9601	80.198	78.5714
																										Mean	82.0954	78.7395	80.0596	78.8395
